# Supplementary material for: Draft genome of the brown alga, Nemacystus decipiens, Onna-1 strain: Fusion of genes involved in the sulfated fucan biosynthesis pathway
Source: Sci Rep. 2019 Mar 14;9:4607. doi: 10.1038/s41598-019-40955-2 (PMC6418280; doi:10.1038/s41598-019-40955-2)
Supplement: Supplementary file 2 — Supplementary Tables [file 41598_2019_40955_MOESM2_ESM.xls]

## Sheet: Supplementary Table S1
Supplementary Table S1. A summary of DNA and RNA sequence data
	Methods	Library size	Read length	Total amount of data
DNA	Miseq (Paired end)	700 bp	309 x2 bp	47.1 Gbp
	Hiseq4000 (Mate pair)	2 kbp	151 x2 bp	4.28 Gbp
	Hiseq4000 (Mate pair)	3 kbp	151 x2 bp	4.42 Gbp
	Hiseq4000 (Mate pair)	4 kbp	151 x2 bp	4.29 Gbp
	Hiseq4000 (Mate pair)	5 kbp	151 x2 bp	4.37 Gbp
	Hiseq4000 (Mate pair)	6 kbp	151 x2 bp	4.36 Gbp
	Hiseq4000 (Mate pair)	7 kbp	151 x2 bp	4.20 Gbp
	Hiseq4000 (Mate pair)	9 kbp	151 x2 bp	3.00 Gbp
	Hiseq4000 (Mate pair)	11 kbp	151 x2 bp	2.21 Gbp
	Hiseq4000 (Mate pair)	13 kbp	151 x2 bp	1.86 Gbp
RNA	Hiseq4000	260 nts*	151 x 2 nts	28.5 Gnts*
*nts, nucletorides; Gnts, giga nucleotides

## Sheet: Supplementary Table S2
Supplementary Table S2. Repeat sequences in the Nemacystus decipiens genome
Class of transposons
DNA transposons
		EnSpm	0.0440%*
		Helitron	0.000186469
		hAT	0.000157277
		Polinton	0.000110269
		PIF-Harbinger	0.000106899
		MuDR	6.33575e-05
		Novosib	2.9614e-05
	Total		0.00209812
Retrotransposons
	LTR	Gypsy	0.00818924
		Copia	0.0047002
		Bel_Pao	0.000680551
		ERV1	6.54093e-05
		DIRS	2.48872e-05
	non-LTR	CR1	1.62452e-05
	LINE	Jockey	0.000732689
		Tx1	0.000457995
		L1	7.18178e-05
	SINE		2.39977e-05
	Total		0.0201431
Tandem repeat
	satellite		0.000679272
*Percentage in the total 154-Mbp assembled genome

## Sheet: Supplementary Table S3
Supplementary Table S3. Number of transcription factor families in the three brown algae
	Species
Family	Nemacystus decipiens(1)		Cladosiphon okamuranus(2)		Ectocarpus siliculosus(3)
HSF	22	(7.36%)*	13	(5.06%)	19	(6.93%)
Myb	79	(26.42%)	74	(28.79%)	70	(25.55%)
bZIP	36	(12.04%)	35	(13.62%)	42	(15.33%)
Zn_finger, C2H2-type	26	(8.70%)	23	(8.95%)	30	(10.95%)
Zn_finger, CCCH-type	22	(7.36%)	26	(10.12%)	21	(7.66%)
Zn_finger, TAZ-type	9	(3.01%)	5	(1.95%)	7	(2.55%)
Zn_finger, GATA-type	1	(0.33%)	0	(0.00%)	0	(0.00%)
Zn_finger, DOF-type	0	(0.00%)	0	(0.00%)	0	(0.00%)
bHLH	4	(1.34%)	3	(1.17%)	3	(1.09%)
Fungal TRF	0	(0.00%)	0	(0.00%)	2	(0.73%)
CCAAT-binding	1	(0.33%)	1	(0.39%)	0	(0.00%)
Homeobox	3	(1.00%)	3	(1.17%)	3	(1.09%)
AP2-EREBP	3	(1.00%)	3	(1.17%)	4	(1.46%)
MADS	0	(0.00%)	0	(0.00%)	0	(0.00%)
Nin-like	1	(0.33%)	1	(0.39%)	3	(1.09%)
TAF	10	(3.34%)	11	(4.28%)	11	(4.01%)
E2F-DP	4	(1.34%)	4	(1.56%)	4	(1.46%)
ABI3/VP1	0	(0.00%)	0	(0.00%)	0	(0.00%)
WRKY	0	(0.00%)	0	(0.00%)	0	(0.00%)
CBF/NF-Y/archaeal	42	(14.05%)	37	(14.40%)	40	(14.60%)
CXC/tesmin	4	(1.34%)	3	(1.17%)	3	(1.09%)
Sigma-70 r2/r3/r4	32	(10.7%)	15	(5.84%)	12	(4.38%)
CSF	0	(0.00%)	0	(0.00%)	0	(0.00%)
Total	299		257		274
* Percentage of the family among each of the brown algal genomes
(1) The present study.
(2) Nishitsuji et al., 2016, DNA Res., 23, 561-570.
(3) Cormier et al., 2017, New Phytol., 214: 219-232.

## Sheet: Supplementary Table S4
Supplementary Table S4. Gene ID and annotated GO IDs of 2,878 unique gene groups in the Nemacystus decipiens genome
Gene ID	GO ID
g1	GO:0003824,GO:0003866,GO:0009073,GO:0004127,GO:0005524,GO:0006139,GO:0016765,GO:0018580,GO:0055114
g2	GO:0003676,GO:0003723,GO:0003735,GO:0005840,GO:0006412
g3	GO:0003677,GO:0003677,GO:0005694,GO:0006310,GO:0006355
g4	GO:0005887
g7	GO:0003824,GO:0008152,GO:0005737,GO:0006633,GO:0008693
g8	GO:0003824,GO:0008152,GO:0008152,GO:0016747
g9	GO:0003677
g11	GO:0003824,GO:0008152,GO:0005506,GO:0016705,GO:0020037,GO:0055114,GO:0005506,GO:0020037,GO:0055114,GO:0008152,GO:0016747,GO:0016705,GO:0055114
g12	GO:0005737,GO:0008677,GO:0015940,GO:0016491,GO:0055114,GO:0055114
g13	GO:0003824,GO:0004014,GO:0008295
g14	GO:0005737,GO:0018454,GO:0042619,GO:0055114,GO:0016491,GO:0016787
g15	GO:0006855,GO:0015238,GO:0015297,GO:0016020,GO:0055085
g16	GO:0003824,GO:0004124,GO:0006535,GO:0004632,GO:0004633,GO:0010181,GO:0015937,GO:0015941,GO:0008641
g17	GO:0006744,GO:0008168
g19	GO:0003676,GO:0003684,GO:0003906,GO:0006284,GO:0008270,GO:0016799,GO:0003684,GO:0003906,GO:0006289,GO:0008270,GO:0016799,GO:0003906,GO:0006281,GO:0008270,GO:0008534
g20	GO:0003824,GO:0008152
g21	GO:0003677,GO:0003688,GO:0005524,GO:0006270,GO:0006275,GO:0005524,GO:0006270,GO:0006275,GO:0043565,GO:0043565
g22	GO:0003677,GO:0003887,GO:0006260,GO:0008408,GO:0009360,GO:0003677,GO:0003918,GO:0005524,GO:0005694,GO:0006265,GO:0003677,GO:0003918,GO:0005524,GO:0006265,GO:0003677,GO:0006260,GO:0009360,GO:0003697,GO:0005524,GO:0006281,GO:0003887,GO:0006260,GO:0008408,GO:0009360,GO:0003918,GO:0005524,GO:0008152,GO:0016846
g24	GO:0002161
g25	GO:0005515,GO:0045454
g28	GO:0006810,GO:0030288,GO:0009055,GO:0051536,GO:0009055,GO:0051537,GO:0016021,GO:0016491,GO:0050660,GO:0055114,GO:0016491,GO:0055114
g29	GO:0016491,GO:0055114
g31	GO:0006807,GO:0016810,GO:0016787
g33	GO:0003824,GO:0003824,GO:0008152,GO:0004451,GO:0019752
g34	GO:0003677,GO:0006355,GO:0043565
g35	GO:0003677,GO:0003700,GO:0006352,GO:0006355,GO:0016987,GO:0004177,GO:0005737,GO:0006508
g36	GO:0003677,GO:0008152,GO:0016491,GO:0055114,GO:0043565
g37	GO:0003824,GO:0006537,GO:0015930,GO:0016638,GO:0055114
g38	GO:0003824,GO:0004356,GO:0006542,GO:0006807,GO:0004356,GO:0006807
g39	GO:0000156,GO:0000160,GO:0003677,GO:0006817,GO:0000160,GO:0000160,GO:0003677,GO:0006355,GO:0003677,GO:0006355,GO:0005737,GO:0030643,GO:0045936
g40	GO:0005315,GO:0005887,GO:0035435,GO:0005315,GO:0006817,GO:0016021,GO:0005315,GO:0016020,GO:0035435,GO:0005524,GO:0006817,GO:0015415,GO:0016020,GO:0005524,GO:0016887,GO:0006810,GO:0016020,GO:0006817
g42	GO:0000155,GO:0007165,GO:0004471,GO:0055114,GO:0008152,GO:0016746,GO:0016310,GO:0016772,GO:0051287
g43	GO:0005524,GO:0006298,GO:0030983,GO:0006298,GO:0030983
g44	GO:0016491,GO:0016491,GO:0050661,GO:0055114
g46	GO:0006810,GO:0030288
g47	GO:0000155,GO:0007165,GO:0016021,GO:0018659,GO:0043639,GO:0050660,GO:0055114,GO:0071949
g48	GO:0008152,GO:0016787,GO:0008152,GO:0016813
g50	GO:0005524,GO:0016887,GO:0006810,GO:0016020
g51	GO:0003677
g52	GO:0004871,GO:0006935,GO:0007165,GO:0016020,GO:0004871,GO:0007165,GO:0016020
g53	GO:0000166,GO:0003824,GO:0044237,GO:0003676,GO:0005524,GO:0003676,GO:0005622,GO:0004003,GO:0006310,GO:0009432,GO:0006260,GO:0006281,GO:0043140,GO:0006310,GO:0008026
g55	GO:0003824,GO:0003937,GO:0004643,GO:0006164,GO:0009055
g57	GO:0016829,GO:0019700,GO:0051539,GO:0019634
g58	GO:0003677,GO:0006355,GO:0003700,GO:0006355,GO:0003824,GO:0008152
g59	GO:0003677,GO:0043565
g60	GO:0000155,GO:0007165,GO:0000160,GO:0000160,GO:0003677,GO:0006355,GO:0003677,GO:0006355,GO:0004871,GO:0007165,GO:0016021,GO:0016310,GO:0016772
g62	GO:0003677,GO:0003700,GO:0006352,GO:0006355,GO:0016987,GO:0003700,GO:0006355
g63	GO:0004324,GO:0055114,GO:0016491,GO:0055114
g64	GO:0002949
g65	GO:0004156,GO:0009396,GO:0042558,GO:0044237
g66	GO:0004150,GO:0006760
g67	GO:0016787
g68	GO:0005506,GO:0016705,GO:0020037,GO:0055114,GO:0005506,GO:0020037,GO:0055114
g70	GO:0003824,GO:0008152,GO:0016491,GO:0055114
g71	GO:0003677,GO:0043565
g72	GO:0010181,GO:0010181,GO:0055114
g75	GO:0005215,GO:0006810,GO:0016021,GO:0005215,GO:0016021,GO:0055085,GO:0016021,GO:0055085
g76	GO:0005524,GO:0016887,GO:0005886,GO:0006829,GO:0015633,GO:0005887,GO:0042626,GO:0043190,GO:0055085
g77	GO:0030001,GO:0046872
g78	GO:0016614,GO:0050660,GO:0055114,GO:0050660
g79	GO:0003677,GO:0003677,GO:0006310,GO:0015074,GO:0003677,GO:0015074,GO:0006310,GO:0009009
g80	GO:0003824
g81	GO:0003989,GO:0006633,GO:0009317,GO:0016874
g82	GO:0003989,GO:0006633,GO:0009317,GO:0016874
g83	GO:0051920,GO:0055114
g84	GO:0003824,GO:0003824,GO:0006725,GO:0008199,GO:0055114,GO:0005506,GO:0016702,GO:0055114,GO:0005506,GO:0018578,GO:0019439,GO:0055114,GO:0005506,GO:0018578,GO:0019619,GO:0055114,GO:0016740,GO:0019475
g86	GO:0000155,GO:0007165,GO:0003333,GO:0015171,GO:0016020,GO:0003824,GO:0003824,GO:0008152,GO:0006810,GO:0030288,GO:0016021,GO:0016310,GO:0016772
g87	GO:0016491,GO:0055114
g88	GO:0005215,GO:0005524,GO:0006810,GO:0016820,GO:0043190,GO:0005524,GO:0016887,GO:0006810,GO:0016020,GO:0008152,GO:0016491,GO:0055114,GO:0008152,GO:0016758,GO:0015417,GO:0015846,GO:0043190,GO:0015846,GO:0019808,GO:0042597,GO:0016758,GO:0016999
g90	GO:0003700,GO:0006355,GO:0003824,GO:0003864,GO:0015940
g91	GO:0006810,GO:0030288,GO:0016021
g92	GO:0005506,GO:0008610,GO:0016491,GO:0055114
g93	GO:0003824,GO:0006520,GO:0016829
g94	GO:0001522,GO:0003723,GO:0009451,GO:0009982,GO:0003723
g95	GO:0003677,GO:0003700,GO:0006352,GO:0006355,GO:0008270,GO:0009408,GO:0016987,GO:0003677,GO:0003700,GO:0006352,GO:0006355,GO:0016987
g96	GO:0004672,GO:0005524,GO:0006468
g97	GO:0000105,GO:0005737,GO:0004019,GO:0005525,GO:0006164,GO:0005515,GO:0005525
g101	GO:0003824,GO:0050660,GO:0003824,GO:0050660,GO:0055114,GO:0008152,GO:0016627,GO:0055114,GO:0016491,GO:0050660,GO:0055114,GO:0016614,GO:0050660,GO:0055114,GO:0016627,GO:0050660,GO:0055114,GO:0016627,GO:0055114,GO:0050660
g102	GO:0004185,GO:0006508
g103	GO:0003677
g106	GO:0003824,GO:0005215,GO:0006810,GO:0016020,GO:0005524,GO:0016887,GO:0006520,GO:0016829,GO:0016491,GO:0055114
g107	GO:0003824,GO:0008152
g108	GO:0003677,GO:0004803,GO:0006313
g109	GO:0004617,GO:0006564,GO:0008152,GO:0016616,GO:0051287,GO:0055114,GO:0051287,GO:0055114
g110	GO:0003824,GO:0004648,GO:0006564
g111	GO:0016787
g113	GO:0004845,GO:0006223,GO:0009116
g115	GO:0004418,GO:0033014,GO:0004852,GO:0033014,GO:0005515
g116	GO:0002949,GO:0004222
g117	GO:0003735,GO:0005622,GO:0005840,GO:0006412,GO:0019843,GO:0004367,GO:0005975,GO:0055114,GO:0004367,GO:0006072,GO:0009331,GO:0055114,GO:0016491,GO:0055114,GO:0016616,GO:0046168,GO:0051287,GO:0055114,GO:0055114
g118	GO:0000049,GO:0000049,GO:0004812,GO:0005524,GO:0005737,GO:0043039,GO:0000166,GO:0000166,GO:0004826,GO:0005524,GO:0005737,GO:0006432,GO:0000287,GO:0003723,GO:0005524,GO:0006432,GO:0000287,GO:0004826,GO:0005524,GO:0005737,GO:0006432,GO:0003723,GO:0004826,GO:0004664,GO:0009094,GO:0004826
g119	GO:0004222,GO:0004222,GO:0006508,GO:0006855,GO:0015238,GO:0015297,GO:0016020,GO:0055085
g121	GO:0016491,GO:0055114
g124	GO:0005524,GO:0016887,GO:0009236
g125	GO:0003824,GO:0004056,GO:0042450
g126	GO:0006662,GO:0015035,GO:0045454,GO:0016491,GO:0045454
g127	GO:0000155,GO:0007165,GO:0004871,GO:0007165,GO:0016021,GO:0016310,GO:0016772
g128	GO:0003857,GO:0006631,GO:0016491,GO:0055114,GO:0009055,GO:0016020,GO:0016021,GO:0016491,GO:0055114,GO:0055114
g129	GO:0006865,GO:0016020,GO:0008152,GO:0016627,GO:0055114,GO:0016627,GO:0050660,GO:0055114,GO:0016627,GO:0055114
g130	GO:0016491,GO:0055114
g131	GO:0005524,GO:0005737,GO:0009408,GO:0016485,GO:0019538
g132	GO:0003676,GO:0016021,GO:0042919,GO:0042925
g133	GO:0000271,GO:0016628,GO:0055114,GO:0016616,GO:0051287,GO:0055114,GO:0016616,GO:0055114,GO:0055114
g134	GO:0008152,GO:0016787,GO:0008666,GO:0009089,GO:0009014,GO:0009089
g135	GO:0006950
g136	GO:0003824,GO:0003824,GO:0008152,GO:0004750,GO:0006098,GO:0005975,GO:0016857
g137	GO:0008661,GO:0016114
g138	GO:0009055,GO:0020037
g139	GO:0005215,GO:0006810,GO:0016020
g140	GO:0008152,GO:0016787
g142	GO:0003677
g143	GO:0003824,GO:0050660,GO:0055114,GO:0005506,GO:0016491,GO:0055114,GO:0009055,GO:0051536,GO:0016491,GO:0046872,GO:0055114,GO:0016491,GO:0055114,GO:0016614,GO:0050660,GO:0055114,GO:0050660,GO:0051537
g145	GO:0016021
g146	GO:0006810,GO:0030288
g148	GO:0005215,GO:0006810,GO:0016020
g149	GO:0005215,GO:0006810,GO:0016020
g150	GO:0005524,GO:0016887
g151	GO:0003824,GO:0009058,GO:0030170
g154	GO:0003700,GO:0006355
g155	GO:0016491,GO:0055114
g159	GO:0003824
g161	GO:0004096,GO:0004601,GO:0006979,GO:0020037,GO:0055114,GO:0004601,GO:0006979,GO:0020037,GO:0055114,GO:0004601,GO:0055114
g162	GO:0003700,GO:0006355
g163	GO:0008152,GO:0016746
g164	GO:0000166,GO:0004748,GO:0031419,GO:0055114,GO:0001522,GO:0003723,GO:0009451,GO:0009982,GO:0004748,GO:0005524,GO:0006260,GO:0055114,GO:0005737,GO:0008899,GO:0019281,GO:0006260,GO:0055114
g165	GO:0003677,GO:0006355,GO:0016021,GO:0016765,GO:0043565
g166	GO:0031419,GO:0046872
g167	GO:0003824,GO:0003870,GO:0030170,GO:0033014,GO:0005524,GO:0015995,GO:0016730,GO:0019685,GO:0046148,GO:0055114,GO:0005524,GO:0016491,GO:0055114,GO:0008152,GO:0016740,GO:0008168,GO:0009058,GO:0009058,GO:0030170,GO:0015979,GO:0015995,GO:0046872,GO:0048529,GO:0015995,GO:0016730,GO:0019685,GO:0055114,GO:0015995,GO:0046406,GO:0016491,GO:0046872,GO:0055114,GO:0016491,GO:0055114,GO:0016836,GO:0019685,GO:…
g168	GO:0016021,GO:0055085
g169	GO:0003824,GO:0003852,GO:0009098,GO:0019752,GO:0046912
g170	GO:0008113,GO:0055114,GO:0008152,GO:0016846
g171	GO:0016831,GO:0048037
g173	GO:0016021,GO:0055085
g174	GO:0016787
g175	GO:0000166,GO:0005524,GO:0005737,GO:0016876,GO:0043039,GO:0005524,GO:0016876,GO:0043039
g176	GO:0003824,GO:0006281,GO:0006284
g179	GO:0044237
g180	GO:0006744,GO:0055114,GO:0015035,GO:0016020,GO:0016787
g181	GO:0003824,GO:0005975,GO:0016616,GO:0055114,GO:0016491,GO:0055114,GO:0016616,GO:0019752,GO:0055114,GO:0016616,GO:0055114
g182	GO:0003824,GO:0005524,GO:0003824,GO:0008152,GO:0005524,GO:0046872,GO:0006099,GO:0048037
g185	GO:0004148,GO:0050660,GO:0055114,GO:0016020,GO:0016021,GO:0016491,GO:0050660,GO:0055114,GO:0016491,GO:0055114,GO:0016668,GO:0055114,GO:0045454,GO:0055114
g187	GO:0016787
g188	GO:0003677,GO:0003677,GO:0006310,GO:0015074,GO:0003677,GO:0015074,GO:0003824,GO:0005524,GO:0005524,GO:0046872,GO:0008080
g189	GO:0003824,GO:0004801,GO:0005975,GO:0016832
g190	GO:0003676,GO:0005524,GO:0003677,GO:0004003,GO:0006260,GO:0032508,GO:0009190,GO:0016849,GO:0035556
g191	GO:0005524,GO:0015986,GO:0015986,GO:0045261,GO:0046933,GO:0015986,GO:0046933,GO:0015992,GO:0046034,GO:0032559
g192	GO:0015986,GO:0045261,GO:0046933
g193	GO:0005524,GO:0015986,GO:0045261,GO:0046933,GO:0015992,GO:0046034
g194	GO:0015986,GO:0015986,GO:0045261,GO:0046933
g195	GO:0006631,GO:0045300,GO:0055114
g197	GO:0003824,GO:0008152
g198	GO:0003824,GO:0005975
g199	GO:0005515,GO:0006508,GO:0008236
g200	GO:0003824,GO:0008152,GO:0003824,GO:0046872,GO:0004619,GO:0005737,GO:0004619,GO:0005737,GO:0006007,GO:0030145,GO:0004619,GO:0006007
g202	GO:0003824,GO:0003824,GO:0051536
g204	GO:0004553,GO:0042597,GO:0005515,GO:0006777
g206	GO:0005515,GO:0005524,GO:0016114,GO:0050515
g207	GO:0016491
g208	GO:0005515
g209	GO:0008168,GO:0008171
g210	GO:0008168,GO:0008171
g211	GO:0005515
g212	GO:0003824,GO:0008152,GO:0016491,GO:0055114,GO:0055114
g215	GO:0004489,GO:0005829,GO:0009086,GO:0055114,GO:0004489,GO:0006555,GO:0055114,GO:0008270,GO:0008705,GO:0009086,GO:0031419,GO:0008705,GO:0009086,GO:0031419,GO:0031419,GO:0046872,GO:0042558,GO:0044237
g216	GO:0003677,GO:0006355
g217	GO:0003824
g219	GO:0005215,GO:0006810,GO:0016020,GO:0055085,GO:0005298,GO:0006814,GO:0015824,GO:0016021,GO:0031402
g222	GO:0003824,GO:0008483,GO:0030170
g223	GO:0003700,GO:0006355,GO:0003824,GO:0009058,GO:0030170
g224	GO:0008080
g225	GO:0003700,GO:0006355
g226	GO:0003824,GO:0003995,GO:0055114,GO:0008152,GO:0016627,GO:0055114,GO:0016627,GO:0050660,GO:0055114,GO:0016627,GO:0055114
g227	GO:0003700,GO:0006355,GO:0003824,GO:0030976,GO:0006810,GO:0030288,GO:0015321,GO:0016020,GO:0044341,GO:0016021,GO:0016491,GO:0055114,GO:0016903,GO:0055114
g228	GO:0005515
g229	GO:0000150,GO:0003677,GO:0006310,GO:0000150,GO:0006310
g230	GO:0003677,GO:0003700,GO:0006352,GO:0006355,GO:0016987
g233	GO:0009291,GO:0016020
g234	GO:0000150,GO:0003677,GO:0000150,GO:0003677,GO:0006310,GO:0003677,GO:0006306,GO:0008170
g235	GO:0003677,GO:0004519,GO:0006304,GO:0003677,GO:0005524,GO:0016787
g237	GO:0000150,GO:0003677,GO:0006310,GO:0003677,GO:0043565
g238	GO:0003677,GO:0003677,GO:0006310,GO:0015074
g239	GO:0003723,GO:0003735,GO:0005622,GO:0005840,GO:0006412,GO:0005840
g240	GO:0000287,GO:0003924,GO:0005525,GO:0003735,GO:0005622,GO:0005840,GO:0006412,GO:0005525
g241	GO:0003723,GO:0003824,GO:0009058,GO:0004349,GO:0006561,GO:0004350,GO:0006561,GO:0055114,GO:0005737,GO:0006561,GO:0008152,GO:0016491,GO:0055114,GO:0009435,GO:0016779
g242	GO:0003676,GO:0003677,GO:0006306,GO:0008170,GO:0004523,GO:0005737,GO:0006364,GO:0008168,GO:0006812,GO:0015299,GO:0016021,GO:0055085
g243	GO:0003677
g244	GO:0004751,GO:0009052,GO:0004821,GO:0005524,GO:0006427,GO:0008686,GO:0009231,GO:0016020,GO:0016021
g245	GO:0005524,GO:0009058,GO:0005524,GO:0009058,GO:0016874
g246	GO:0000155,GO:0000160,GO:0000155,GO:0007165,GO:0003824,GO:0005524,GO:0005524,GO:0046872,GO:0006865,GO:0016020,GO:0008152,GO:0008168,GO:0008716,GO:0016310,GO:0016772
g247	GO:0005524,GO:0006810,GO:0016021,GO:0042626,GO:0055085,GO:0005524,GO:0016887,GO:0009058,GO:0016779
g248	GO:0003824,GO:0004066,GO:0006529,GO:0008080,GO:0008483,GO:0030170,GO:0016051,GO:0016491,GO:0016740
g249	GO:0004066,GO:0006529
g250	GO:0000103,GO:0004020,GO:0005524,GO:0003824,GO:0008152,GO:0003924,GO:0005525,GO:0004781,GO:0019419,GO:0005525,GO:0006790,GO:0016491
g252	GO:0003824,GO:0005737,GO:0008615,GO:0033856
g253	GO:0008152,GO:0008168
g254	GO:0000413,GO:0003755,GO:0003755,GO:0003755,GO:0006457
g255	GO:0016740
g256	GO:0003677,GO:0003700,GO:0006355,GO:0043565
g257	GO:0008168,GO:0015948
g258	GO:0016020,GO:0016021,GO:0016491,GO:0055114
g259	GO:0003824,GO:0008152,GO:0004329,GO:0005524,GO:0004871,GO:0006935,GO:0007165,GO:0016020,GO:0004871,GO:0007165,GO:0016020,GO:0004871,GO:0007165,GO:0016021,GO:0005524,GO:0006807,GO:0016810,GO:0008794,GO:0055114
g260	GO:0016491,GO:0055114
g261	GO:0003858,GO:0055114,GO:0016491,GO:0055114
g262	GO:0003824,GO:0006520,GO:0016765,GO:0030170
g267	GO:0004252,GO:0016021,GO:0016491
g268	GO:0008080
g270	GO:0010468,GO:0016021
g271	GO:0004324,GO:0016491,GO:0055114
g273	GO:0016491,GO:0045454
g274	GO:0000166,GO:0004748,GO:0031419,GO:0055114,GO:0004748,GO:0050897,GO:0055114,GO:0006260,GO:0055114
g275	GO:0008137,GO:0009055,GO:0016020,GO:0008152,GO:0008168
g278	GO:0008914,GO:0030163
g279	GO:0003824,GO:0005524,GO:0003989,GO:0006633,GO:0009317,GO:0004075,GO:0005524,GO:0005524,GO:0005524,GO:0046872,GO:0016874
g280	GO:0003855
g281	GO:0006508,GO:0008236
g282	GO:0008080
g283	GO:0009055,GO:0020037,GO:0016491,GO:0030151,GO:0055114,GO:0016491,GO:0055114,GO:0042128
g284	GO:0000160
g289	GO:0003919,GO:0008531,GO:0009231,GO:0003919,GO:0009231,GO:0004040,GO:0008531,GO:0009231
g290	GO:0003824,GO:0030170
g291	GO:0000049,GO:0000166,GO:0004812,GO:0005524,GO:0006418,GO:0000166,GO:0004822,GO:0005524,GO:0005737,GO:0006428,GO:0002161,GO:0006418,GO:0004190,GO:0006508,GO:0016020,GO:0004812,GO:0006418,GO:0004822
g292	GO:0003824,GO:0046872,GO:0004222,GO:0006508
g293	GO:0003824,GO:0046872
g295	GO:0006779,GO:0008168,GO:0055114,GO:0006779,GO:0019354,GO:0043115,GO:0055114,GO:0006779,GO:0055114,GO:0008152,GO:0008168,GO:0008168,GO:0055114,GO:0016491,GO:0020037,GO:0051536,GO:0055114,GO:0016491,GO:0055114
g296	GO:0005507,GO:0005507,GO:0016491,GO:0055114,GO:0055114
g297	GO:0005515,GO:0005524,GO:0006810,GO:0016021,GO:0042626,GO:0055085,GO:0005524,GO:0016887
g299	GO:0004618,GO:0006096
g300	GO:0003824
g301	GO:0005515
g302	GO:0016021
g303	GO:0000160,GO:0000160,GO:0004871
g304	GO:0003677,GO:0003824,GO:0051536,GO:0005525,GO:0006614,GO:0005737,GO:0008837,GO:0009089,GO:0006400,GO:0016740,GO:0051539,GO:0006614,GO:0008837,GO:0009089,GO:0016740,GO:0043565,GO:0051539
g305	GO:0003924,GO:0005525,GO:0006614,GO:0048500,GO:0005525,GO:0006614,GO:0006614,GO:0008312,GO:0048500
g306	GO:0003735,GO:0005622,GO:0005840,GO:0006412
g307	GO:0003735,GO:0005622,GO:0005840,GO:0006412,GO:0003861,GO:0003861,GO:0009098,GO:0051539,GO:0005840,GO:0006364,GO:0043022,GO:0006364,GO:0008033,GO:0052906,GO:0008152
g308	GO:0003861,GO:0009098,GO:0009316,GO:0008152
g309	GO:0005737,GO:0006526,GO:0008777,GO:0006508,GO:0008237,GO:0008152,GO:0016787
g310	GO:0003934,GO:0005737,GO:0046654,GO:0006812,GO:0008324,GO:0055085
g312	GO:0009279,GO:0016021
g313	GO:0005524,GO:0016887
g314	GO:0006810,GO:0016020
g316	GO:0008080
g318	GO:0006810,GO:0030288
g319	GO:0003824,GO:0008152,GO:0016627,GO:0055114,GO:0008152,GO:0033608,GO:0016627,GO:0050660,GO:0055114,GO:0016627,GO:0055114
g320	GO:0003700,GO:0006355,GO:0016491,GO:0055114
g321	GO:0003824,GO:0008152,GO:0016829
g322	GO:0000334,GO:0005506,GO:0055114,GO:0006810,GO:0030288
g323	GO:0006742,GO:0016491,GO:0019363,GO:0055114,GO:0009435,GO:0033735,GO:0055114,GO:0016021,GO:0016491,GO:0050661,GO:0055114
g325	GO:0016491,GO:0030976
g326	GO:0005215,GO:0005524,GO:0006810,GO:0016820,GO:0043190,GO:0005515,GO:0005524,GO:0016887,GO:0006810,GO:0016020
g328	GO:0003824,GO:0008152
g329	GO:0003824,GO:0005524,GO:0003824,GO:0008152,GO:0005524,GO:0046872,GO:0048037
g330	GO:0008152,GO:0016491,GO:0055114
g331	GO:0003677,GO:0006355
g332	GO:0003824,GO:0003824,GO:0008152,GO:0003824,GO:0008152,GO:0031419,GO:0003995,GO:0055114,GO:0004494,GO:0008152,GO:0031419,GO:0008152,GO:0016627,GO:0055114,GO:0008152,GO:0016866,GO:0031419,GO:0016627,GO:0050660,GO:0055114,GO:0016627,GO:0055114,GO:0016853,GO:0031419,GO:0046872
g333	GO:0005506,GO:0008610,GO:0016491,GO:0055114
g334	GO:0005524,GO:0006457,GO:0005737,GO:0006457
g335	GO:0005524,GO:0005524,GO:0005737,GO:0006457,GO:0005737,GO:0042026
g336	GO:0003676,GO:0016787,GO:0046872,GO:0016020,GO:0016020,GO:0055085
g338	GO:0051920,GO:0055114
g339	GO:0003677
g340	GO:0016491,GO:0055114
g341	GO:0000155,GO:0000160,GO:0000155,GO:0007165,GO:0003700,GO:0006355,GO:0016020,GO:0016021,GO:0016310,GO:0016772
g342	GO:0016787
g343	GO:0006950,GO:0030288
g345	GO:0008152,GO:0016491,GO:0055114,GO:0009013,GO:0009450,GO:0055114
g347	GO:0006855,GO:0015238,GO:0015297,GO:0016020,GO:0055085
g348	GO:0000155,GO:0000160,GO:0000155,GO:0007165
g349	GO:0006396,GO:0008173
g350	GO:0006810,GO:0008565,GO:0016020
g353	GO:0005515
g354	GO:0005515
g355	GO:0016667,GO:0030091,GO:0043546,GO:0055114,GO:0042128
g356	GO:0003824,GO:0008152
g357	GO:0003824,GO:0003824,GO:0009058,GO:0030170,GO:0009058,GO:0030170
g358	GO:0000166,GO:0005524,GO:0015833,GO:0005524,GO:0016887
g359	GO:0006810,GO:0016020
g360	GO:0043190,GO:0055085
g362	GO:0003677,GO:0005524,GO:0006281,GO:0006289,GO:0009381,GO:0009432,GO:0003677,GO:0005524,GO:0016787,GO:0005515
g363	GO:0005515,GO:0005737,GO:0006281,GO:0009380,GO:0009381
g364	GO:0005525,GO:0006777,GO:0006777,GO:0008080,GO:0008444,GO:0008654,GO:0016021,GO:0008654,GO:0016020,GO:0016780,GO:0032324
g365	GO:0003824,GO:0008152,GO:0004084,GO:0009081
g366	GO:0000155,GO:0007165,GO:0000160,GO:0000160,GO:0003677,GO:0006355,GO:0003700,GO:0006355,GO:0004871,GO:0007165,GO:0016021,GO:0016310,GO:0016772
g367	GO:0000049,GO:0003677,GO:0004735,GO:0006561,GO:0055114,GO:0055114
g370	GO:0003824,GO:0050662,GO:0005975,GO:0008712,GO:0050661,GO:0009249,GO:0016020,GO:0016757,GO:0042158
g371	GO:0000287,GO:0004749,GO:0009156,GO:0044249,GO:0000287,GO:0004749,GO:0009165,GO:0009116,GO:0016787
g372	GO:0003735,GO:0005840,GO:0006412,GO:0008097,GO:0006412
g373	GO:0004045,GO:0005525
g374	GO:0005215,GO:0005887,GO:0006810,GO:0016020,GO:0016021
g375	GO:0003700,GO:0006355
g376	GO:0016020,GO:0016021
g377	GO:0000104,GO:0006099,GO:0009055,GO:0016020,GO:0000104,GO:0006099,GO:0016021,GO:0020037,GO:0000104,GO:0006099,GO:0045281,GO:0006099,GO:0016491,GO:0055114,GO:0006099,GO:0016627,GO:0050660,GO:0055114,GO:0009055,GO:0051536,GO:0016020,GO:0016491,GO:0055114,GO:0016627,GO:0016627,GO:0022900,GO:0050660,GO:0055114,GO:0051536,GO:0051537
g379	GO:0003824
g380	GO:0016020,GO:0016021
g381	GO:0008478,GO:0009443
g382	GO:0000166,GO:0016021
g383	GO:0003942,GO:0005737,GO:0008652,GO:0016620,GO:0046983,GO:0055114,GO:0004073,GO:0009086,GO:0009088,GO:0009089,GO:0009097,GO:0050661,GO:0055114,GO:0005515,GO:0008152,GO:0016757,GO:0016620,GO:0051287,GO:0055114
g384	GO:0000287,GO:0016616,GO:0051287,GO:0055114,GO:0003862,GO:0005737,GO:0009098,GO:0055114,GO:0016616,GO:0055114
g385	GO:0003677,GO:0004803,GO:0006313
g386	GO:0051287,GO:0055114
g387	GO:0006950
g388	GO:0004222,GO:0006508
g389	GO:0001522,GO:0003723,GO:0009451,GO:0009982,GO:0001522,GO:0003723,GO:0009451,GO:0016866,GO:0008168,GO:0031167
g390	GO:0009190,GO:0016849,GO:0035556
g391	GO:0006950,GO:0016021,GO:0055085
g392	GO:0004871,GO:0007165,GO:0016020,GO:0004871,GO:0007165,GO:0016021
g393	GO:0004347,GO:0006094,GO:0006096,GO:0005524,GO:0006298,GO:0005524,GO:0006298,GO:0030983,GO:0006298
g394	GO:0016020,GO:0016020,GO:0055085
g395	GO:0003700,GO:0006355
g396	GO:0003700,GO:0006355,GO:0003824,GO:0008152,GO:0003871,GO:0008270,GO:0009086,GO:0005524,GO:0016405,GO:0015103,GO:0015297,GO:0016021,GO:0016020,GO:0016620,GO:0055114,GO:0071949
g397	GO:0003824,GO:0008152
g398	GO:0003700,GO:0006355
g399	GO:0006810,GO:0016020
g400	GO:0006810,GO:0016020
g401	GO:0003824,GO:0005215,GO:0005524,GO:0006810,GO:0016820,GO:0043190,GO:0005524,GO:0016887,GO:0008483,GO:0030170,GO:0016740,GO:0019475
g402	GO:0005215,GO:0006810,GO:0005215,GO:0006810,GO:0008289,GO:0016020,GO:0005215,GO:0006810,GO:0016020,GO:0005215,GO:0016020,GO:0055085
g403	GO:0003824,GO:0003824,GO:0051536,GO:0015995,GO:0016709,GO:0050661,GO:0055114,GO:0031419,GO:0046872
g404	GO:0005506,GO:0009055,GO:0020037,GO:0005506,GO:0009055,GO:0020037,GO:0022900,GO:0009055,GO:0020037
g407	GO:0003824,GO:0008152,GO:0004872,GO:0006810,GO:0016020,GO:0006810
g409	GO:0006742,GO:0016491,GO:0019363,GO:0055114,GO:0016491,GO:0050661,GO:0055114
g410	GO:0016021
g411	GO:0003735,GO:0003735,GO:0005622,GO:0005840,GO:0006412
g412	GO:0005488,GO:0006400,GO:0016763,GO:0008033,GO:0008616,GO:0016491,GO:0008479,GO:0101030,GO:0008616,GO:0016740,GO:0016853,GO:0051536
g413	GO:0003824
g416	GO:0003824,GO:0008152,GO:0031419,GO:0004494,GO:0008152,GO:0031419,GO:0008152,GO:0016866,GO:0031419,GO:0016853,GO:0031419,GO:0046872
g417	GO:0006520,GO:0030170
g418	GO:0009055,GO:0016491,GO:0016491,GO:0050660,GO:0055114,GO:0016491,GO:0055114,GO:0016668,GO:0055114,GO:0045454,GO:0055114
g419	GO:0006508,GO:0008080,GO:0008237,GO:0008270,GO:0008270
g420	GO:0004252,GO:0006508,GO:0005515,GO:0016021,GO:0016021,GO:0052547
g422	GO:0003824,GO:0006069,GO:0008270,GO:0051903,GO:0055114,GO:0008270,GO:0016491,GO:0055114,GO:0008829,GO:0009394,GO:0016491,GO:0018738,GO:0046294,GO:0055114
g424	GO:0003676,GO:0003677,GO:0006355
g425	GO:0005506,GO:0045329,GO:0050353,GO:0016491,GO:0055114
g426	GO:0004491,GO:0055114,GO:0008152,GO:0016491,GO:0055114
g427	GO:0008152,GO:0016491
g428	GO:0003824,GO:0008152,GO:0016787,GO:0019700,GO:0047304,GO:0019700,GO:0050194
g429	GO:0003824,GO:0008152,GO:0006629,GO:0008081,GO:0008152,GO:0008484
g430	GO:0016021,GO:0055085
g431	GO:0016020,GO:0016021
g432	GO:0003677,GO:0003700,GO:0006355,GO:0043565,GO:0003824,GO:0003824,GO:0008152,GO:0006355,GO:0016787
g433	GO:0003677,GO:0004803,GO:0006313
g435	GO:0008080,GO:0016021,GO:0055085,GO:0047869,GO:0048037
g437	GO:0003700,GO:0006355,GO:0003824,GO:0050660,GO:0003824,GO:0050660,GO:0055114,GO:0016491,GO:0050660,GO:0055114,GO:0016614,GO:0050660,GO:0055114,GO:0050660
g439	GO:0016787
g440	GO:0004871,GO:0006935,GO:0007165
g441	GO:0003824,GO:0004333,GO:0006106,GO:0045239
g444	GO:0003824,GO:0016829,GO:0016836
g445	GO:0004146,GO:0006545,GO:0009165,GO:0055114,GO:0004146,GO:0055114,GO:0004799,GO:0006231
g446	GO:0004791,GO:0005737,GO:0019430,GO:0055114,GO:0016491,GO:0055114
g449	GO:0003677
g450	GO:0005524,GO:0016887
g453	GO:0006810,GO:0030288
g454	GO:0003824,GO:0016021
g455	GO:0016491,GO:0055114
g456	GO:0003677
g457	GO:0003700,GO:0006355
g458	GO:0003824,GO:0004357,GO:0042398,GO:0016879
g460	GO:0003824,GO:0003824,GO:0051536,GO:0004109,GO:0005737,GO:0006779,GO:0055114
g461	GO:0016740
g462	GO:0005515
g463	GO:0003677,GO:0003824,GO:0006281,GO:0006284,GO:0016491,GO:0046872,GO:0055114
g464	GO:0003700,GO:0006355,GO:0003824,GO:0003824,GO:0008152,GO:0010181,GO:0016491,GO:0055114,GO:0016491,GO:0071949
g468	GO:0003824,GO:0003934,GO:0005737,GO:0046654,GO:0006520,GO:0016765,GO:0030170
g469	GO:0003700,GO:0005622,GO:0006355,GO:0043565,GO:0005506,GO:0016226,GO:0051536,GO:0016020,GO:0016021,GO:0043565
g470	GO:0016787
g471	GO:0005506,GO:0006725,GO:0051537,GO:0055114,GO:0005506,GO:0016708,GO:0019439,GO:0051537,GO:0055114,GO:0016491,GO:0051537,GO:0055114
g472	GO:0003700,GO:0006355
g473	GO:0016021
g475	GO:0005215,GO:0006810,GO:0016021,GO:0006810,GO:0016020
g476	GO:0004970,GO:0016020,GO:0005215,GO:0006810,GO:0006810,GO:0030288
g477	GO:0003333,GO:0015424,GO:0005524,GO:0016887
g478	GO:0005215,GO:0006810,GO:0006810,GO:0019867
g479	GO:0005615
g480	GO:0005524,GO:0006508,GO:0008233,GO:0016021,GO:0005524,GO:0006810,GO:0016021,GO:0042626,GO:0055085,GO:0005524,GO:0016887
g481	GO:0006865,GO:0016020,GO:0009306,GO:0016020,GO:0015031,GO:0016021
g482	GO:0009116
g483	GO:0003824,GO:0005524,GO:0016887,GO:0006810,GO:0043190,GO:0006950,GO:0008483,GO:0030170
g484	GO:0004588,GO:0004588,GO:0006221,GO:0006810,GO:0016020,GO:0009116
g485	GO:0016021,GO:0055085
g486	GO:0003676,GO:0003887,GO:0006260,GO:0008408
g487	GO:0016020,GO:0016021
g488	GO:0016491
g489	GO:0004066,GO:0006529
g491	GO:0006810,GO:0016020,GO:0008152,GO:0016846
g492	GO:0006520,GO:0016491,GO:0055114,GO:0008745,GO:0009253,GO:0016639,GO:0055114
g495	GO:0000287,GO:0005975,GO:0005975,GO:0016868,GO:0006751,GO:0036374,GO:0009058,GO:0016779,GO:0016616,GO:0051287,GO:0055114,GO:0016616,GO:0055114,GO:0016868,GO:0071704,GO:0055114
g496	GO:0003824,GO:0004668,GO:0009446,GO:0006596,GO:0050126,GO:0006807,GO:0016810,GO:0008152,GO:0016787,GO:0008483,GO:0030170
g497	GO:0015846,GO:0019808,GO:0042597
g498	GO:0005215,GO:0005524,GO:0006810,GO:0016820,GO:0043190,GO:0005524,GO:0016887,GO:0006810,GO:0016020,GO:0015417,GO:0015846,GO:0043190,GO:0016491,GO:0055114
g499	GO:0005524,GO:0019538
g501	GO:0042834
g502	GO:0016787,GO:0016810
g503	GO:0005737,GO:0016812,GO:0019556,GO:0016787,GO:0016810
g505	GO:0016491,GO:0055114
g506	GO:0016787
g507	GO:0003700,GO:0005622,GO:0006355,GO:0043565,GO:0043565
g509	GO:0006744
g510	GO:0003824,GO:0005524,GO:0004638,GO:0006189,GO:0005524,GO:0046872,GO:0006189
g513	GO:0016020
g515	GO:0005216,GO:0055085,GO:0005247,GO:0006821,GO:0016020,GO:0055085
g516	GO:0003677,GO:0004003,GO:0005524,GO:0005524,GO:0005524,GO:0016787
g517	GO:0006479,GO:0008276
g518	GO:0016787,GO:0070006
g519	GO:0003911,GO:0003911,GO:0006260,GO:0006281,GO:0004252,GO:0006508
g520	GO:0005515,GO:0005524,GO:0006281,GO:0006310,GO:0008759,GO:0009245
g521	GO:0003924,GO:0005525,GO:0005525,GO:0005737
g522	GO:0005515,GO:0007049,GO:0007049
g523	GO:0005975,GO:0016758,GO:0030259,GO:0009252,GO:0050511,GO:0016021,GO:0051301,GO:0016758
g524	GO:0003677,GO:0003700,GO:0006355,GO:0005524,GO:0005737,GO:0008360,GO:0016881,GO:0051301,GO:0005524,GO:0009058,GO:0005524,GO:0009058,GO:0016874,GO:0008168,GO:0008658,GO:0008963,GO:0016020,GO:0008963,GO:0016021
g525	GO:0003677,GO:0003700,GO:0006355,GO:0003700,GO:0006355,GO:0043565
g526	GO:0004672,GO:0005524,GO:0006468
g527	GO:0005515
g528	GO:0000155,GO:0007165,GO:0016310,GO:0016772
g530	GO:0003735,GO:0005622,GO:0005840,GO:0006412
g531	GO:0000166,GO:0004812,GO:0005524,GO:0006418,GO:0004824,GO:0005524,GO:0005737,GO:0006430
g532	GO:0003746,GO:0005737,GO:0006414,GO:0003746,GO:0006414,GO:0005737,GO:0043043,GO:0008934,GO:0046855,GO:0046854
g537	GO:0003824
g538	GO:0003824,GO:0003824,GO:0008152,GO:0004802,GO:0006006,GO:0016620,GO:0050661,GO:0051287,GO:0055114,GO:0016620,GO:0055114,GO:0016829
g541	GO:0003676,GO:0004520,GO:0006281,GO:0006310,GO:0006810,GO:0008565,GO:0016020,GO:0015031,GO:0016021
g542	GO:0005215,GO:0006810,GO:0016020,GO:0009279,GO:0009279,GO:0016021,GO:0015031,GO:0042597,GO:0017038,GO:0042597
g543	GO:0005515,GO:0051301
g544	GO:0000166,GO:0005524,GO:0005737,GO:0008033,GO:0016879,GO:0004222,GO:0005524,GO:0006508,GO:0004222,GO:0005524,GO:0008270,GO:0016021,GO:0004222,GO:0016020,GO:0005524
g545	GO:0000287,GO:0000287,GO:0005975,GO:0008966,GO:0005975,GO:0005975,GO:0016868
g546	GO:0003700,GO:0006355,GO:0003824,GO:0009058,GO:0030170
g547	GO:0003677,GO:0003700,GO:0006355,GO:0043565,GO:0003824,GO:0006281,GO:0003824,GO:0009058,GO:0003908,GO:0006281,GO:0005524,GO:0016887,GO:0006520,GO:0030170,GO:0006810,GO:0016020,GO:0008080
g548	GO:0003824,GO:0010181,GO:0016491,GO:0055114,GO:0016491,GO:0055114
g549	GO:0003700,GO:0006355,GO:0071949
g550	GO:0003824,GO:0008152
g552	GO:0003824,GO:0003824,GO:0005737,GO:0009072,GO:0005515,GO:0006810,GO:0030288,GO:0016021
g553	GO:0003677,GO:0004803,GO:0006313
g556	GO:0004177,GO:0006508,GO:0008235,GO:0015035,GO:0045454
g557	GO:0004222,GO:0006508,GO:0005515
g558	GO:0003824,GO:0003824,GO:0009058,GO:0030170,GO:0006751,GO:0036374,GO:0009058,GO:0030170
g562	GO:0000160,GO:0003677,GO:0003774,GO:0006935,GO:0009288,GO:0071973,GO:0003774,GO:0009431,GO:0071973,GO:0005524,GO:0006355,GO:0008134,GO:0006810,GO:0008565,GO:0016020,GO:0006935,GO:0009288,GO:0016020,GO:0071973,GO:0009306,GO:0016020,GO:0016021,GO:0044780,GO:0043565,GO:0071973
g564	GO:0009058,GO:0016742,GO:0044781
g565	GO:0005198,GO:0071973
g566	GO:0005198,GO:0071973
g567	GO:0003824,GO:0004066,GO:0006529,GO:0005515,GO:0009058,GO:0016742,GO:0016051
g568	GO:0008080,GO:0016021,GO:0055085
g569	GO:0016755,GO:0044038
g570	GO:0048037
g571	GO:0003824,GO:0008152
g573	GO:0003735,GO:0005840,GO:0006412
g575	GO:0048037
g576	GO:0008080
g577	GO:0003700,GO:0006355
g578	GO:0003942,GO:0005737,GO:0006526,GO:0055114,GO:0016620,GO:0051287,GO:0055114
g579	GO:0006807,GO:0036361,GO:0008152,GO:0016855
g580	GO:0005737,GO:0016746,GO:0042619,GO:0042619
g582	GO:0000155,GO:0000160,GO:0000155,GO:0000160,GO:0004673,GO:0016021,GO:0071555,GO:0000155,GO:0007165,GO:0005515,GO:0006355,GO:0016310,GO:0016772
g583	GO:0003824,GO:0003824,GO:0009058,GO:0030170,GO:0009058,GO:0030170
g585	GO:0003700,GO:0006355,GO:0016491
g586	GO:0004412,GO:0006520,GO:0055114,GO:0006520,GO:0055114,GO:0016491,GO:0050661,GO:0055114
g587	GO:0003676,GO:0006071,GO:0006094,GO:0042132,GO:0006281,GO:0006310,GO:0008409
g589	GO:0009116
g591	GO:0016491,GO:0030151,GO:0055114,GO:0016491,GO:0055114
g592	GO:0006281,GO:0006310
g593	GO:0003677,GO:0003916,GO:0005524,GO:0005694,GO:0006265,GO:0003677,GO:0003918,GO:0005524,GO:0005694,GO:0006265,GO:0003677,GO:0003918,GO:0005524,GO:0006259,GO:0006265,GO:0003677,GO:0003918,GO:0005524,GO:0006265,GO:0003918,GO:0005524,GO:0015099,GO:0016021,GO:0035444,GO:0046872,GO:0016020
g596	GO:0016021
g597	GO:0006810,GO:0030288
g598	GO:0004057,GO:0016598
g601	GO:0006810,GO:0008565,GO:0016020
g603	GO:0010181,GO:0048037
g604	GO:0003941,GO:0006094,GO:0003941,GO:0006094,GO:0051539
g605	GO:0003824,GO:0006596
g606	GO:0005524,GO:0006810,GO:0016021,GO:0042626,GO:0055085,GO:0005524,GO:0016887
g607	GO:0003951,GO:0006741,GO:0008152,GO:0003951,GO:0008152,GO:0003951,GO:0008152,GO:0019674
g609	GO:0000155,GO:0007165,GO:0016310,GO:0016772
g610	GO:0003824,GO:0003824,GO:0050662,GO:0005198,GO:0009428,GO:0030288,GO:0071973,GO:0016491
g611	GO:0044781
g612	GO:0008270
g613	GO:0003774,GO:0009427,GO:0071973
g614	GO:0009426,GO:0071973,GO:0071973
g615	GO:0030694,GO:0071973,GO:0071973
g616	GO:0006935,GO:0009425,GO:0071973
g617	GO:0003774,GO:0009425,GO:0071973
g618	GO:0000160,GO:0005515
g619	GO:0009306,GO:0016020,GO:0016021,GO:0044781
g620	GO:0009306,GO:0016020
g621	GO:0003774,GO:0005198,GO:0009288,GO:0071973,GO:0030694,GO:0071973,GO:0071973
g623	GO:0000155,GO:0007165,GO:0000160,GO:0003677,GO:0005524,GO:0006259,GO:0008094,GO:0003677,GO:0005524,GO:0006281,GO:0008094,GO:0003697,GO:0005524,GO:0006281,GO:0006605,GO:0016020,GO:0009306,GO:0016020,GO:0015031,GO:0016021,GO:0044780
g624	GO:0003677,GO:0004803,GO:0006313
g625	GO:0005515
g626	GO:0000166,GO:0004813,GO:0005524,GO:0005737,GO:0006419,GO:0000166,GO:0004813,GO:0005524,GO:0006419,GO:0000166,GO:0005737,GO:0003676,GO:0003676,GO:0004813,GO:0005524,GO:0006419,GO:0004813
g627	GO:0016021
g628	GO:0004794,GO:0006567,GO:0005216,GO:0006811,GO:0016020,GO:0055085,GO:0005249,GO:0006813,GO:0008076,GO:0005267,GO:0016020,GO:0071805
g630	GO:0003700,GO:0006355
g631	GO:0003824,GO:0051536,GO:0005737,GO:0016740,GO:0018339,GO:0051539,GO:0006400,GO:0016740,GO:0051539,GO:0008863,GO:0015942,GO:0055114,GO:0009055,GO:0016491,GO:0055114,GO:0009055,GO:0051536,GO:0016491,GO:0030151,GO:0055114,GO:0016491,GO:0055114,GO:0051539
g633	GO:0000160,GO:0008137,GO:0010181,GO:0051539,GO:0055114,GO:0051539
g634	GO:0000155,GO:0000160,GO:0004673,GO:0005737,GO:0006935,GO:0000155,GO:0007165,GO:0000160,GO:0000160,GO:0004871,GO:0004871,GO:0006935,GO:0007165,GO:0016310,GO:0016772
g635	GO:0000156,GO:0000160,GO:0005737,GO:0006935,GO:0008984,GO:0000160,GO:0008757
g636	GO:0004252,GO:0016021
g637	GO:0005515,GO:0016813,GO:0046872,GO:0046872
g638	GO:0003700,GO:0006355
g639	GO:0016021
g640	GO:0003700,GO:0006355,GO:0003824,GO:0003824,GO:0008152
g641	GO:0003824,GO:0008152,GO:0005524,GO:0016887,GO:0006810,GO:0016020,GO:0008152,GO:0016787,GO:0016810
g642	GO:0005488
g643	GO:0008152,GO:0016491,GO:0055114,GO:0016491,GO:0046872,GO:0055114
g645	GO:0003700,GO:0006355,GO:0006751,GO:0036374,GO:0006810,GO:0030288,GO:0016021
g647	GO:0016020,GO:0016021
g648	GO:0003677,GO:0005506,GO:0008610,GO:0016491,GO:0055114
g649	GO:0005524,GO:0006810,GO:0016021,GO:0042626,GO:0055085
g651	GO:0003700,GO:0006355
g652	GO:0016491,GO:0055114
g653	GO:0008080,GO:0045892
g654	GO:0004668,GO:0009446,GO:0008152,GO:0016746,GO:0009159,GO:0050144,GO:0070694,GO:0016491,GO:0030151,GO:0055114,GO:0016491,GO:0055114
g655	GO:0000287,GO:0016020,GO:0016491,GO:0055114,GO:0046854
g656	GO:0003824,GO:0003824,GO:0051536
g657	GO:0016491,GO:0055114
g658	GO:0005524,GO:0016887,GO:0006810,GO:0016020
g659	GO:0015846,GO:0019808,GO:0042597
g660	GO:0000287,GO:0005737,GO:0019529,GO:0030976,GO:0050487,GO:0000287,GO:0030976,GO:0003824,GO:0030976,GO:0005215,GO:0005524,GO:0006810,GO:0016820,GO:0043190,GO:0005524,GO:0016887,GO:0005622,GO:0008152,GO:0016301,GO:0016310,GO:0016774,GO:0006082,GO:0016301,GO:0016774,GO:0006810,GO:0016020,GO:0008152,GO:0016301,GO:0016310,GO:0016774,GO:0015417,GO:0015846,GO:0043190,GO:0015594,GO:0015595,GO:0015846,GO:…
g662	GO:0008152,GO:0008410
g663	GO:0003700,GO:0006355,GO:0003824,GO:0009058,GO:0030170
g664	GO:0003824,GO:0008483,GO:0030170
g666	GO:0008152,GO:0008168
g667	GO:0016020,GO:0016020,GO:0055085
g668	GO:0016491,GO:0055114
g670	GO:0005215,GO:0005524,GO:0006810,GO:0016820,GO:0043190,GO:0005524,GO:0016887,GO:0006810,GO:0016020,GO:0008152,GO:0016787,GO:0008152,GO:0016813
g671	GO:0000287,GO:0016616,GO:0051287,GO:0055114,GO:0004450,GO:0006102,GO:0055114,GO:0016616,GO:0055114
g673	GO:0004609,GO:0008654,GO:0008080,GO:0008654,GO:0016020,GO:0016780
g675	GO:0008270,GO:0008270,GO:0016491,GO:0016491,GO:0055114
g676	GO:0003700,GO:0006355,GO:0003824,GO:0008152
g677	GO:0003677,GO:0006355,GO:0043565
g678	GO:0003824,GO:0003824,GO:0005524,GO:0003824,GO:0008152,GO:0005524,GO:0046872,GO:0006099,GO:0048037
g679	GO:0009063
g680	GO:0003700,GO:0006355,GO:0003824,GO:0009058,GO:0030170
g681	GO:0006810,GO:0016020,GO:0016614,GO:0050660,GO:0055114,GO:0016614,GO:0055114
g682	GO:0005215,GO:0005524,GO:0006810,GO:0016820,GO:0043190,GO:0005524,GO:0016887,GO:0015417,GO:0015846,GO:0043190
g684	GO:0016491,GO:0055114
g685	GO:0003700,GO:0006355,GO:0003824,GO:0008483,GO:0030170,GO:0016491,GO:0055114
g686	GO:0005506,GO:0006725,GO:0051537,GO:0055114,GO:0005506,GO:0016705,GO:0051537,GO:0055114,GO:0005506,GO:0016708,GO:0019439,GO:0051537,GO:0055114,GO:0016491,GO:0051537,GO:0055114,GO:0097367,GO:1901135
g687	GO:0051920,GO:0055114
g688	GO:0009055,GO:0020037
g689	GO:0000166,GO:0005507,GO:0005507,GO:0006878,GO:0009279,GO:0005507,GO:0016491,GO:0055114,GO:0005507,GO:0042597,GO:0005524,GO:0006810,GO:0016021,GO:0042626,GO:0055085,GO:0006812,GO:0008324,GO:0016021,GO:0055085,GO:0006812,GO:0016021,GO:0019829,GO:0016020,GO:0016021,GO:0016021,GO:0055114
g694	GO:0003677,GO:0003677,GO:0006310,GO:0015074
g697	GO:0003700,GO:0006355
g698	GO:0016491
g700	GO:0008152,GO:0016846
g701	GO:0000166,GO:0000166,GO:0004812,GO:0005524,GO:0006418,GO:0000166,GO:0004832,GO:0005524,GO:0005737,GO:0006438,GO:0000166,GO:0004832,GO:0005524,GO:0006438,GO:0002161,GO:0006418,GO:0004812,GO:0006418
g702	GO:0016491,GO:0055114
g703	GO:0006520,GO:0030170
g704	GO:0003824,GO:0004356,GO:0005737,GO:0009399,GO:0004356,GO:0006542,GO:0006807,GO:0004356,GO:0006807
g705	GO:0006808,GO:0030234
g706	GO:0008152,GO:0008168
g707	GO:0003824,GO:0009058,GO:0030170
g708	GO:0043190,GO:0055085
g709	GO:0000166,GO:0005524,GO:0015833,GO:0005524,GO:0016887,GO:0006810,GO:0016020,GO:0008080
g710	GO:0003676,GO:0005524
g713	GO:0052855
g715	GO:0006457,GO:0015031,GO:0015031
g716	GO:0003677,GO:0004176,GO:0004252,GO:0005524,GO:0006508,GO:0043565,GO:0004176,GO:0004252,GO:0005524,GO:0030163,GO:0004176,GO:0004252,GO:0006508,GO:0004176,GO:0005524,GO:0006508,GO:0004252,GO:0006508,GO:0005524,GO:0005524,GO:0006457,GO:0051082,GO:0008270,GO:0046983
g717	GO:0000160,GO:0008137,GO:0010181,GO:0051539,GO:0055114,GO:0008137,GO:0016020,GO:0042773,GO:0055114,GO:0008137,GO:0048038,GO:0051539,GO:0055114,GO:0008137,GO:0055114,GO:0009055,GO:0051536,GO:0010181,GO:0016651,GO:0051287,GO:0051539,GO:0055114,GO:0016020,GO:0055114,GO:0016491,GO:0055114,GO:0016651,GO:0048038,GO:0051287,GO:0055114,GO:0016651,GO:0051536,GO:0055114,GO:0016651,GO:0055114,GO:0051536,GO:…
g719	GO:0008137,GO:0055114,GO:0016651,GO:0042773,GO:0055114
g721	GO:0003824,GO:0006281,GO:0006284,GO:0008725,GO:0006793,GO:0008976
g722	GO:0005524,GO:0016887
g723	GO:0005215,GO:0006810,GO:0016020,GO:0005886
g725	GO:0005524,GO:0016020,GO:0042953,GO:0042954,GO:0005524,GO:0016887,GO:0016020,GO:0016021,GO:0042953,GO:0042954
g726	GO:0004748,GO:0005524,GO:0006260,GO:0055114,GO:0006260,GO:0055114,GO:0009263,GO:0055114
g727	GO:0008654,GO:0016020,GO:0016780
g728	GO:0016020,GO:0016021,GO:0016491,GO:0055114,GO:0055114
g732	GO:0005215,GO:0006810,GO:0016021,GO:0005524,GO:0016887,GO:0006810,GO:0016020
g735	GO:0010181,GO:0048037
g736	GO:0003677,GO:0043565
g737	GO:0019491,GO:0033990
g738	GO:0003824,GO:0008483,GO:0009058,GO:0008483,GO:0030170,GO:0019491,GO:0030170,GO:0047307
g739	GO:0008080,GO:0019491,GO:0033816
g740	GO:0003700,GO:0006355
g741	GO:0000015,GO:0000287,GO:0004634,GO:0006096,GO:0046872
g742	GO:0003824,GO:0003824,GO:0009058,GO:0003864,GO:0015940,GO:0004592,GO:0015940
g743	GO:0003824,GO:0008152,GO:0004739,GO:0006086,GO:0043231,GO:0004742,GO:0006090,GO:0045254,GO:0007049,GO:0008152,GO:0016624,GO:0008152,GO:0016746
g744	GO:0004148,GO:0050660,GO:0055114,GO:0009055,GO:0016491,GO:0016491,GO:0050660,GO:0055114,GO:0016491,GO:0055114,GO:0016668,GO:0055114,GO:0045454,GO:0055114
g745	GO:0003824,GO:0003824,GO:0051536,GO:0009107,GO:0016992,GO:0051539
g747	GO:0003677,GO:0006812,GO:0015299,GO:0016021,GO:0055085,GO:0043565
g749	GO:0000155,GO:0007165,GO:0000156,GO:0000160,GO:0003677,GO:0005524,GO:0006808,GO:0000160,GO:0003677,GO:0003824,GO:0008152,GO:0004871,GO:0007165,GO:0016021,GO:0005524,GO:0006355,GO:0008134,GO:0005525,GO:0005886,GO:0006813,GO:0015079,GO:0006355,GO:0006813,GO:0006813,GO:0008324,GO:0043565
g750	GO:0005524,GO:0005524,GO:0005737,GO:0006457,GO:0005737,GO:0006457,GO:0005737,GO:0042026
g751	GO:0008270,GO:0016491,GO:0055114,GO:0016491,GO:0055114
g752	GO:0008934,GO:0046855,GO:0046854
g753	GO:0004616,GO:0055114,GO:0009190,GO:0016849,GO:0035556,GO:0016491,GO:0055114,GO:0051287,GO:0055114
g754	GO:0003824,GO:0004356,GO:0006542,GO:0006807,GO:0004356,GO:0006807
g755	GO:0000155,GO:0007165,GO:0004871,GO:0007165,GO:0016021,GO:0016310,GO:0016772
g756	GO:0004180,GO:0006508,GO:0004536,GO:0004798,GO:0005524,GO:0006233,GO:0006508,GO:0009002,GO:0016788,GO:0016829,GO:0016888,GO:0042834
g759	GO:0016787
g760	GO:0003700,GO:0005622,GO:0006355,GO:0043565,GO:0043565
g761	GO:0003723,GO:0003743,GO:0006413,GO:0003743,GO:0006413
g762	GO:0000160
g763	GO:0004672,GO:0006468
g765	GO:0000160,GO:0015035
g766	GO:0003824,GO:0003883,GO:0006221,GO:0003883,GO:0006241,GO:0005737,GO:0008152,GO:0008676,GO:0009058
g767	GO:0009306,GO:0015450,GO:0016021
g768	GO:0003824,GO:0004807,GO:0004807,GO:0006096,GO:0004807,GO:0008152
g769	GO:0003677,GO:0006355,GO:0003824,GO:0003824,GO:0008152,GO:0004252,GO:0006508,GO:0004252,GO:0009432,GO:0045892,GO:0004425,GO:0004425,GO:0006568,GO:0006777,GO:0008152,GO:0016757,GO:0016853,GO:0032324
g771	GO:0000049,GO:0000166,GO:0004812,GO:0005524,GO:0005737,GO:0006418,GO:0000166,GO:0004812,GO:0005524,GO:0006418,GO:0000166,GO:0004818,GO:0005524,GO:0005737,GO:0006424,GO:0000166,GO:0005524,GO:0005737,GO:0016876,GO:0043039,GO:0005524,GO:0016876,GO:0043039,GO:0006424,GO:0008270
g772	GO:0004108,GO:0005737,GO:0006099,GO:0046912,GO:0046912
g773	GO:0008610,GO:0008780,GO:0008915,GO:0009245,GO:0016740
g774	GO:0009245,GO:0016410,GO:0009245,GO:0016747,GO:0019867,GO:0051082,GO:0071709
g775	GO:0004222,GO:0006508,GO:0004222,GO:0006508,GO:0016021,GO:0005515
g776	GO:0005515,GO:0008299,GO:0030604,GO:0046872,GO:0055114,GO:0055114,GO:0070402
g777	GO:0006412,GO:0016765
g778	GO:0003746,GO:0005622,GO:0006414,GO:0003746,GO:0006414,GO:0005515
g779	GO:0003735,GO:0005622,GO:0005840,GO:0006412,GO:0003735,GO:0005840,GO:0006412,GO:0003735,GO:0006412,GO:0015935
g780	GO:0003824,GO:0006260,GO:0008408
g781	GO:0006793,GO:0008976
g782	GO:0003676,GO:0005524,GO:0004003,GO:0006281,GO:0006310
g783	GO:0003676,GO:0005524,GO:0003684,GO:0005524,GO:0006281,GO:0006281
g785	GO:0003677,GO:0003677,GO:0006355,GO:0003700,GO:0006355,GO:0003700,GO:0006355,GO:0043565
g787	GO:0006950
g788	GO:0006812,GO:0015299,GO:0016021,GO:0055085,GO:0006813
g789	GO:0016020
g790	GO:0009279,GO:0010033,GO:0015920,GO:0043165,GO:0010033,GO:0019867,GO:0061024
g791	GO:0006629
g792	GO:0004066,GO:0006529,GO:0008152,GO:0008168
g794	GO:0003824,GO:0009058
g796	GO:0005524,GO:0016887,GO:0016020
g797	GO:0003824,GO:0008152,GO:0003824,GO:0050662,GO:0008152,GO:0008168,GO:0008270,GO:0016491,GO:0055114,GO:0016491,GO:0055114,GO:0097367,GO:1901135
g801	GO:0009058,GO:0016779
g802	GO:0003824,GO:0009058
g805	GO:0004066,GO:0006529
g806	GO:0003824,GO:0009058,GO:0004595,GO:0015937
g807	GO:0003677,GO:0003916,GO:0005524,GO:0005694,GO:0006265,GO:0003677,GO:0003918,GO:0005524,GO:0005694,GO:0006265,GO:0003677,GO:0003918,GO:0005524,GO:0006259,GO:0006265,GO:0003677,GO:0003918,GO:0005524,GO:0006265,GO:0003918,GO:0005524
g808	GO:0005215,GO:0006810,GO:0016020,GO:0055085,GO:0005215,GO:0016020,GO:0055085,GO:0015210,GO:0015857,GO:0016021
g809	GO:0003697,GO:0003697,GO:0006260
g810	GO:0005215,GO:0006810,GO:0016020,GO:0005524,GO:0016887
g812	GO:0003824,GO:0009288,GO:0050920
g815	GO:0003676
g816	GO:0003868,GO:0009072,GO:0016701,GO:0055114
g818	GO:0008171
g820	GO:0016209,GO:0016491,GO:0055114,GO:0045454,GO:0051920,GO:0055114
g823	GO:0005524,GO:0006810,GO:0016021,GO:0042626,GO:0055085,GO:0005524,GO:0016887
g825	GO:0005451,GO:0015672,GO:0015992,GO:0015075,GO:0016021,GO:0034220
g828	GO:0009055,GO:0051536,GO:0016491,GO:0046872,GO:0055114
g829	GO:0016491,GO:0055114
g830	GO:0016491,GO:0055114,GO:0016614,GO:0050660,GO:0055114,GO:0050660
g831	GO:0005524,GO:0016887
g835	GO:0042834
g836	GO:0009190,GO:0016849,GO:0035556
g837	GO:0003677,GO:0003700,GO:0006355,GO:0043565
g839	GO:0006810,GO:0030288,GO:0016021
g840	GO:0003824,GO:0008152,GO:0008152,GO:0016627,GO:0055114,GO:0016627,GO:0050660,GO:0055114,GO:0016627,GO:0055114
g841	GO:0003824,GO:0008152
g842	GO:0003677,GO:0006355,GO:0003700,GO:0006355,GO:0016153
g843	GO:0003824,GO:0004397,GO:0005737,GO:0006548,GO:0016841
g844	GO:0003824,GO:0005524,GO:0003824,GO:0008152,GO:0005524,GO:0046872,GO:0048037
g845	GO:0003995,GO:0055114,GO:0008152,GO:0016627,GO:0055114,GO:0016627,GO:0050660,GO:0055114,GO:0016627,GO:0055114
g846	GO:0003857,GO:0006631,GO:0016491,GO:0055114,GO:0016491,GO:0055114,GO:0055114
g847	GO:0003824,GO:0016740,GO:0019475
g848	GO:0000271,GO:0016779,GO:0003677,GO:0003700,GO:0006355,GO:0043565,GO:0005976,GO:0016779,GO:0009058,GO:0016779
g849	GO:0000166,GO:0003677,GO:0003700,GO:0005507,GO:0045893,GO:0003677,GO:0006355,GO:0006812,GO:0016021,GO:0019829,GO:0016021
g850	GO:0003824,GO:0008152,GO:0004160,GO:0009082,GO:0004668,GO:0009446,GO:0008152,GO:0008168,GO:0016491
g852	GO:0005215,GO:0006810,GO:0006810,GO:0019867
g854	GO:0005524,GO:0016887,GO:0005886,GO:0015225,GO:0015878,GO:0016020
g855	GO:0003677,GO:0005524,GO:0016887,GO:0043565
g856	GO:0000160,GO:0000160,GO:0004871
g860	GO:0000166,GO:0005524,GO:0015833,GO:0005524,GO:0016887,GO:0006810,GO:0016020
g861	GO:0003677,GO:0043565
g862	GO:0006629,GO:0016787,GO:0016818,GO:0046872
g863	GO:0006535
g864	GO:0004719,GO:0006464
g865	GO:0003677,GO:0004803,GO:0006313
g866	GO:0000166,GO:0000166,GO:0004813,GO:0005524,GO:0006419,GO:0003676,GO:0004813,GO:0005524,GO:0006419,GO:0005524,GO:0016876,GO:0043039,GO:0008080
g867	GO:0000105,GO:0000105,GO:0003949,GO:0003824,GO:0003824,GO:0008152
g868	GO:0008152,GO:0016491,GO:0055114
g870	GO:0016020,GO:0016021
g871	GO:0003677,GO:0004803,GO:0006313
g872	GO:0003824,GO:0003924,GO:0005525,GO:0003924,GO:0005737,GO:0006415,GO:0005515,GO:0005525
g873	GO:0004602,GO:0006979,GO:0055114
g874	GO:0009055,GO:0020037,GO:0016020,GO:0016021
g876	GO:0003824,GO:0004474,GO:0006097
g877	GO:0003676,GO:0008168,GO:0032259
g878	GO:0008152,GO:0016846
g879	GO:0016491,GO:0055114
g880	GO:0003824,GO:0004121,GO:0005737,GO:0006520,GO:0030170
g881	GO:0005524,GO:0015098,GO:0015689,GO:0016020,GO:0005524,GO:0016020,GO:0030001,GO:0042888,GO:0005524,GO:0016887,GO:0006810,GO:0016020,GO:0009190,GO:0016849,GO:0035556,GO:0015098,GO:0015689,GO:0016021,GO:0015689,GO:0030288
g883	GO:0016651,GO:0022900
g885	GO:0005215,GO:0006810,GO:0016020,GO:0005524,GO:0016887
g887	GO:0003700,GO:0006355,GO:0003824,GO:0008152,GO:0008152,GO:0016747
g888	GO:0003824,GO:0008152
g891	GO:0000155,GO:0007165,GO:0005524,GO:0016887,GO:0006289,GO:0009380,GO:0009381
g893	GO:0016491,GO:0055114
g894	GO:0000155,GO:0000160,GO:0000155,GO:0007165,GO:0003700,GO:0006355,GO:0016310,GO:0016772
g895	GO:0006886,GO:0015450
g897	GO:0008152,GO:0016846
g898	GO:0000166,GO:0000166,GO:0004812,GO:0005524,GO:0006418,GO:0000166,GO:0004828,GO:0005524,GO:0005737,GO:0006434,GO:0004719,GO:0006464,GO:0016787
g899	GO:0016021
g900	GO:0009306,GO:0016020,GO:0016020,GO:0043953
g901	GO:0005524,GO:0016887,GO:0005886,GO:0008565,GO:0009306,GO:0015031,GO:0016021,GO:0008565,GO:0015031,GO:0016020,GO:0055085,GO:0051304
g902	GO:0000166,GO:0004812,GO:0005524,GO:0006418,GO:0000166,GO:0004814,GO:0005524,GO:0005737,GO:0006420,GO:0004553,GO:0005975,GO:0004814,GO:0005524,GO:0006420,GO:0016793,GO:0042834
g903	GO:0004518,GO:0006281,GO:0005198,GO:0051536,GO:0097428
g905	GO:0003677,GO:0003918,GO:0005524,GO:0005694,GO:0006265,GO:0003677,GO:0003918,GO:0005524,GO:0006265,GO:0003918,GO:0005524
g907	GO:0003677,GO:0003700,GO:0006355,GO:0005215,GO:0006810,GO:0005215,GO:0006810,GO:0016021,GO:0005524,GO:0016887,GO:0006810,GO:0016020,GO:0097367,GO:1901135
g908	GO:0003676,GO:0005524
g909	GO:0003824,GO:0009288,GO:0050920
g910	GO:0006751,GO:0036374,GO:0016021
g912	GO:0003857,GO:0006631,GO:0016491,GO:0055114,GO:0016491,GO:0055114,GO:0055114
g913	GO:0006725,GO:0016853
g914	GO:0005249,GO:0006813,GO:0008076
g916	GO:0008168,GO:0008171
g917	GO:0006865,GO:0016020
g918	GO:0003677,GO:0003700,GO:0006355,GO:0043565,GO:0006355
g919	GO:0003677,GO:0003677,GO:0006310,GO:0006355,GO:0003677,GO:0006355,GO:0003824,GO:0008152,GO:0004315,GO:0006633
g920	GO:0003824,GO:0006633,GO:0016747,GO:0006633
g921	GO:0003677
g923	GO:0004427,GO:0009678,GO:0015992,GO:0016020
g924	GO:0016021,GO:0055085
g925	GO:0006935,GO:0009425,GO:0071973
g926	GO:0009030,GO:0009228
g927	GO:0003723,GO:0006355
g928	GO:0000906,GO:0009231,GO:0009231,GO:0009349
g929	GO:0003824,GO:0004372,GO:0006545,GO:0035999,GO:0008270,GO:0016787,GO:0008270,GO:0045892,GO:0008703,GO:0009231,GO:0050661,GO:0055114,GO:0008703,GO:0009231,GO:0055114,GO:0008835,GO:0009231,GO:0055114
g930	GO:0003677,GO:0006355,GO:0008270
g931	GO:0009055,GO:0019646,GO:0070069,GO:0016020,GO:0055114
g932	GO:0016020,GO:0016021
g933	GO:0003700,GO:0006355,GO:0004616,GO:0055114,GO:0008442,GO:0051287,GO:0055114,GO:0016491,GO:0055114,GO:0051287,GO:0055114
g934	GO:0003860,GO:0003995,GO:0055114,GO:0008152,GO:0016627,GO:0055114,GO:0016627,GO:0050660,GO:0055114,GO:0016627,GO:0055114
g935	GO:0004061,GO:0019441
g936	GO:0005515
g937	GO:0003824,GO:0006520,GO:0016765,GO:0030170
g938	GO:0016021,GO:0055085
g939	GO:0000155,GO:0000160,GO:0000155,GO:0007165
g940	GO:0004070,GO:0006207,GO:0004151,GO:0006221,GO:0046872,GO:0005886,GO:0008654,GO:0043772,GO:0006520,GO:0016597,GO:0016743,GO:0006520,GO:0016743,GO:0009294,GO:0016787,GO:0016810
g943	GO:0003677,GO:0003916,GO:0005694,GO:0006265,GO:0003677,GO:0003916,GO:0006265,GO:0003677,GO:0003917,GO:0006265,GO:0003917
g944	GO:0003676,GO:0003723,GO:0004518,GO:0003723,GO:0004540,GO:0016070
g945	GO:0003735,GO:0005622,GO:0005840,GO:0006412,GO:0005515,GO:0006412,GO:0006508,GO:0008236,GO:0016787
g946	GO:0000160
g947	GO:0008152,GO:0016846
g949	GO:0005515
g951	GO:0004488,GO:0004488,GO:0055114
g952	GO:0016787
g953	GO:0009288,GO:0071973
g954	GO:0005524,GO:0005737,GO:0009058,GO:0016887,GO:0030254,GO:0030257,GO:0009288,GO:0016887,GO:0030257,GO:0044781,GO:0016887,GO:0030257,GO:0044780
g955	GO:0000160,GO:0000160,GO:0003677,GO:0006355
g957	GO:0004668,GO:0005509,GO:0005737,GO:0004668,GO:0005509,GO:0005737,GO:0018101,GO:0004668,GO:0018101
g958	GO:0003824,GO:0004040,GO:0006412,GO:0030956,GO:0050567,GO:0006450,GO:0016874,GO:0016884
g960	GO:0003824,GO:0004655,GO:0033014,GO:0046872,GO:0006139,GO:0006364
g961	GO:0003824,GO:0003824,GO:0005524,GO:0004075,GO:0005524,GO:0004736,GO:0005524,GO:0006090,GO:0006094,GO:0009374,GO:0005524,GO:0005524,GO:0046872
g962	GO:0003824,GO:0006777,GO:0005524,GO:0016887,GO:0008080
g963	GO:0003824,GO:0016783
g964	GO:0003824,GO:0003824,GO:0046872,GO:0051539,GO:0003824,GO:0051536,GO:0006777,GO:0019008,GO:0051539,GO:0006777,GO:0046872
g965	GO:0008270,GO:0016491,GO:0055114,GO:0016491,GO:0055114
g966	GO:0004553,GO:0042597,GO:0008152,GO:0016787,GO:0008152,GO:0019120
g967	GO:0003824,GO:0008152,GO:0016829,GO:0008840,GO:0009089
g969	GO:0003677,GO:0003899,GO:0006351,GO:0003899,GO:0006351,GO:0015969
g970	GO:0000287,GO:0006633,GO:0008897,GO:0000287,GO:0008897,GO:0003723,GO:0003723,GO:0004525,GO:0016075,GO:0003723,GO:0005525,GO:0005622,GO:0004525,GO:0006396,GO:0005525,GO:0006508,GO:0008236,GO:0016020,GO:0008236,GO:0016021
g971	GO:0016491,GO:0055114
g972	GO:0003824,GO:0008152
g977	GO:0003700,GO:0006355
g978	GO:0008168,GO:0015948
g979	GO:0016491,GO:0055114
g981	GO:0003700,GO:0006355
g983	GO:0005737,GO:0006221,GO:0033862,GO:0006221,GO:0009041
g984	GO:0006751,GO:0036374
g986	GO:0000166,GO:0004812,GO:0005524,GO:0006418,GO:0000166,GO:0004825,GO:0005524,GO:0005737,GO:0006431,GO:0004825,GO:0004825,GO:0006431,GO:0010124,GO:0010124,GO:0097266,GO:0016491,GO:0055114
g987	GO:0000162,GO:0004049,GO:0003700,GO:0006355,GO:0004871,GO:0007165,GO:0016021,GO:0008152,GO:0009058,GO:0009190,GO:0016849,GO:0035556
g988	GO:0016491,GO:0055114
g989	GO:0008152,GO:0016491,GO:0055114
g990	GO:0003824,GO:0008152,GO:0010124
g991	GO:0003824,GO:0008152,GO:0006351,GO:0008152,GO:0016747,GO:0008152,GO:0016846,GO:0010124,GO:0047475,GO:0016747,GO:0019619,GO:0016790
g992	GO:0003677,GO:0003700,GO:0006355,GO:0043565,GO:0006355
g993	GO:0016491,GO:0055114
g994	GO:0016491,GO:0055114,GO:0055114
g995	GO:0004318,GO:0006633,GO:0055114
g997	GO:0004784,GO:0006801,GO:0046872,GO:0055114
g999	GO:0003677,GO:0003887,GO:0006260,GO:0004177,GO:0005622,GO:0006508,GO:0004177,GO:0005737,GO:0008235,GO:0019538,GO:0030145
g1000	GO:0016021,GO:0016853,GO:0043190,GO:0055085
g1002	GO:0008610
g1003	GO:0003824,GO:0008152,GO:0006633,GO:0016747
g1004	GO:0006633
g1005	GO:0016491
g1006	GO:0003824,GO:0008152,GO:0004314,GO:0008152
g1007	GO:0003735,GO:0005840,GO:0006412,GO:0019843
g1008	GO:0003735,GO:0005622,GO:0005840,GO:0006412
g1009	GO:0009055,GO:0020037,GO:0016491,GO:0020037,GO:0055114,GO:0016491,GO:0055114
g1010	GO:0003677,GO:0003678,GO:0005524,GO:0006260,GO:0003678,GO:0005524,GO:0006260
g1012	GO:0003824,GO:0005524,GO:0016887,GO:0006522,GO:0008784,GO:0006810,GO:0043190
g1013	GO:0005515
g1015	GO:0004044,GO:0009113,GO:0009116,GO:0009403,GO:0016020
g1016	GO:0006865,GO:0016020
g1017	GO:0003677,GO:0006306,GO:0008170,GO:0003700,GO:0006355
g1018	GO:0004871,GO:0006935,GO:0007165,GO:0016020,GO:0004871,GO:0007165,GO:0016020,GO:0004871,GO:0007165,GO:0016021
g1019	GO:0000105,GO:0004399,GO:0008270,GO:0051287,GO:0055114,GO:0003723,GO:0008152,GO:0016491,GO:0055114,GO:0047429
g1020	GO:0000105,GO:0003879,GO:0000105,GO:0003879,GO:0005737
g1021	GO:0015109,GO:0015703
g1022	GO:0004871,GO:0007165,GO:0016021,GO:0008033,GO:0016740,GO:0009190,GO:0016849,GO:0035556,GO:0016783
g1023	GO:0005506,GO:0016705,GO:0020037,GO:0055114
g1025	GO:0003824,GO:0010181,GO:0016491,GO:0055114
g1026	GO:0004871,GO:0006935,GO:0007165,GO:0016020,GO:0004871,GO:0007165,GO:0016020,GO:0004871,GO:0007165,GO:0016021
g1027	GO:0003824
g1029	GO:0006826,GO:0006879,GO:0008199,GO:0006879,GO:0008199
g1030	GO:0005506,GO:0008610,GO:0016491,GO:0055114
g1032	GO:0008080,GO:0016021,GO:0055085
g1033	GO:0005198,GO:0051536,GO:0097428
g1034	GO:0003824,GO:0005524,GO:0006810,GO:0005524,GO:0016887,GO:0006534,GO:0030170,GO:0031071,GO:0016226
g1035	GO:0009055,GO:0051536,GO:0009055,GO:0051537,GO:0016226
g1036	GO:0003824,GO:0030170,GO:0031071,GO:0044571
g1037	GO:0003824
g1039	GO:0005737,GO:0006535,GO:0009001,GO:0016740
g1040	GO:0005524,GO:0006040,GO:0009254,GO:0016773
g1041	GO:0000166,GO:0004812,GO:0005524,GO:0006418,GO:0000166,GO:0004831,GO:0005524,GO:0005737,GO:0006437,GO:0003723,GO:0004831,GO:0008882,GO:0016779
g1042	GO:0016209,GO:0016491,GO:0055114,GO:0045454
g1044	GO:0005524,GO:0006810,GO:0016021,GO:0042626,GO:0055085
g1045	GO:0008649,GO:0070475
g1046	GO:0003824
g1047	GO:0016020,GO:0016021
g1050	GO:0000166,GO:0004812,GO:0005524,GO:0006418,GO:0003676,GO:0004812,GO:0005524,GO:0005737,GO:0005524,GO:0016874
g1051	GO:0005506,GO:0006725,GO:0051537,GO:0055114,GO:0005506,GO:0016708,GO:0019439,GO:0051537,GO:0055114,GO:0016491,GO:0051537,GO:0055114
g1052	GO:0004115,GO:0016021,GO:0016787
g1054	GO:0000166,GO:0003824,GO:0044237,GO:0003676,GO:0003676,GO:0005622,GO:0003676,GO:0006139,GO:0008408,GO:0008033,GO:0008408,GO:0033890
g1056	GO:0006799,GO:0008976,GO:0009358
g1060	GO:0004641,GO:0005737,GO:0006189,GO:0004644,GO:0006189,GO:0009058,GO:0016742
g1063	GO:0004550,GO:0006165,GO:0006183,GO:0006228,GO:0006241
g1064	GO:0005524,GO:0016887
g1066	GO:0003676,GO:0003723,GO:0003723,GO:0004540,GO:0006396,GO:0006396,GO:0008995
g1067	GO:0003747,GO:0006415,GO:0005737,GO:0006415,GO:0016149,GO:0006415
g1070	GO:0003824,GO:0004018,GO:0009152
g1071	GO:0004642,GO:0005737,GO:0006189
g1072	GO:0004871,GO:0006935,GO:0007165,GO:0016020,GO:0004871,GO:0007165,GO:0016020,GO:0004871,GO:0007165,GO:0016021
g1073	GO:0004642,GO:0005737,GO:0006189,GO:0009055,GO:0015035,GO:0045454
g1074	GO:0008270,GO:0016491,GO:0055114,GO:0016491,GO:0055114
g1077	GO:0004639,GO:0006164,GO:0009236
g1079	GO:0016021,GO:0055085
g1080	GO:0003723,GO:0003735,GO:0006412,GO:0015935,GO:0005622,GO:0019843
g1081	GO:0016020,GO:0016021
g1082	GO:0003723,GO:0006396,GO:0008173,GO:0006812,GO:0008324,GO:0016021,GO:0006812,GO:0015299,GO:0016021,GO:0055085,GO:0006813
g1083	GO:0003824,GO:0009116,GO:0017061
g1084	GO:0044237,GO:0044249
g1085	GO:0003824,GO:0003852,GO:0009098,GO:0019752,GO:0046912
g1086	GO:0000049,GO:0000166,GO:0004812,GO:0005524,GO:0005737,GO:0006418,GO:0000166,GO:0004812,GO:0005524,GO:0006418,GO:0000166,GO:0004817,GO:0005524,GO:0005737,GO:0006423,GO:0000166,GO:0004818,GO:0005524,GO:0005737,GO:0006424,GO:0003952,GO:0005524,GO:0009435,GO:0004817,GO:0005524,GO:0006423,GO:0005515,GO:0005524,GO:0016876,GO:0043039,GO:0006807,GO:0016810
g1088	GO:0003824,GO:0004514,GO:0009435,GO:0016763
g1089	GO:0003824,GO:0003849,GO:0009073
g1090	GO:0003700,GO:0006355,GO:0008080
g1091	GO:0004362,GO:0006749,GO:0050660,GO:0050661,GO:0055114,GO:0009055,GO:0016491,GO:0016491,GO:0050660,GO:0055114,GO:0016491,GO:0055114,GO:0016668,GO:0055114,GO:0045454,GO:0055114
g1093	GO:0003824,GO:0004360,GO:1901137,GO:0005737,GO:0006569,GO:0009435,GO:0030170,GO:0030429,GO:0097367,GO:1901135
g1094	GO:0000287,GO:0000902,GO:0003977,GO:0005737,GO:0009103,GO:0009252,GO:0019134,GO:0016740
g1096	GO:0008152,GO:0016787
g1098	GO:0003677,GO:0006355,GO:0003700,GO:0006355
g1101	GO:0005215,GO:0006810,GO:0016020,GO:0005215,GO:0016020,GO:0055085
g1102	GO:0004107,GO:0009073,GO:0005515,GO:0008080,GO:0016747,GO:0051920,GO:0055114
g1105	GO:0006457,GO:0051082
g1107	GO:0004733,GO:0008615,GO:0010181,GO:0006812,GO:0008324,GO:0016021,GO:0055085,GO:0016491,GO:0048037
g1108	GO:0051259
g1109	GO:0006810,GO:0016020
g1110	GO:0005215,GO:0005524,GO:0006810,GO:0016820,GO:0043190,GO:0005524,GO:0016887
g1111	GO:0003824,GO:0003870,GO:0030170,GO:0033014,GO:0008152,GO:0016740,GO:0009058,GO:0030170
g1112	GO:0003824,GO:0008483,GO:0030170
g1113	GO:0003677,GO:0003677,GO:0006310,GO:0015074,GO:0005524
g1114	GO:0000150,GO:0003677,GO:0000150,GO:0003677,GO:0006310
g1116	GO:0000155,GO:0007165,GO:0003824,GO:0016310,GO:0016772
g1118	GO:0003824,GO:0003824,GO:0051536
g1121	GO:0008168,GO:0015948
g1122	GO:0016491,GO:0055114
g1124	GO:0003824,GO:0008152,GO:0006725,GO:0016853,GO:0008152,GO:0016746
g1125	GO:0003677,GO:0004803,GO:0006313
g1126	GO:0016787
g1127	GO:0003824,GO:0004356,GO:0006542,GO:0006807,GO:0004356,GO:0006807
g1128	GO:0003824,GO:0004356,GO:0006542,GO:0006807,GO:0004356,GO:0006807
g1129	GO:0016491,GO:0055114
g1131	GO:0010181,GO:0016491,GO:0055114
g1132	GO:0000286,GO:0042853,GO:0016491,GO:0055114
g1133	GO:0003700,GO:0005622,GO:0006355,GO:0043565,GO:0003700,GO:0006355,GO:0043565
g1135	GO:0003824,GO:0006812,GO:0008324,GO:0016021,GO:0055085,GO:0008760,GO:0019277,GO:0016765
g1136	GO:0003677,GO:0006355
g1137	GO:0030163
g1138	GO:0003824,GO:0004176,GO:0005524,GO:0019538
g1139	GO:0003824,GO:0050660,GO:0003824,GO:0050660,GO:0055114,GO:0016491,GO:0050660,GO:0055114,GO:0016491,GO:0055114,GO:0016614,GO:0050660,GO:0055114,GO:0050660,GO:0051536
g1141	GO:0008152,GO:0008168
g1142	GO:0008080
g1143	GO:0003700,GO:0006355,GO:0006725,GO:0008198,GO:0016491,GO:0008270,GO:0016701,GO:0055114,GO:0016020,GO:0016021
g1144	GO:0000287,GO:0004743,GO:0006096,GO:0030955,GO:0003824
g1145	GO:0003677,GO:0004803,GO:0006313,GO:0003677,GO:0006355
g1146	GO:0003824,GO:0008152
g1147	GO:0004647,GO:0006564
g1148	GO:0000287,GO:0003984,GO:0009082,GO:0030976,GO:0050660,GO:0000287,GO:0030976,GO:0003824,GO:0030976,GO:0003984,GO:0009082,GO:0008033,GO:0030976
g1149	GO:0003824
g1155	GO:0006508,GO:0009002
g1156	GO:0018193
g1157	GO:0003677,GO:0008812,GO:0019285,GO:0016614,GO:0050660,GO:0055114,GO:0016614,GO:0055114
g1160	GO:0004066,GO:0006529,GO:0004151,GO:0019856,GO:0008152,GO:0016757,GO:0016787,GO:0016812
g1161	GO:0003677,GO:0043565
g1162	GO:0000160
g1163	GO:0003824,GO:0003824,GO:0005524,GO:0005524,GO:0016301,GO:0016310,GO:0006090,GO:0050242,GO:0016310,GO:0016772,GO:0016772
g1164	GO:0000166,GO:0004820,GO:0005524,GO:0005737,GO:0006426,GO:0004814,GO:0005524,GO:0006420
g1165	GO:0000166,GO:0004820,GO:0005524,GO:0005737,GO:0006426,GO:0003700,GO:0006355,GO:0006508,GO:0008233
g1167	GO:0008168
g1168	GO:0004871,GO:0007165,GO:0016021,GO:0009190,GO:0016849,GO:0035556
g1169	GO:0008299
g1171	GO:0000155,GO:0007165,GO:0003824,GO:0005524,GO:0004075,GO:0005524,GO:0005515,GO:0005524,GO:0005524,GO:0046872,GO:0016021
g1172	GO:0003989,GO:0006633,GO:0009317
g1173	GO:0003824,GO:0008152,GO:0008152,GO:0016624
g1174	GO:0003824,GO:0003824,GO:0008152,GO:0008152,GO:0016747
g1175	GO:0006810,GO:0030288
g1176	GO:0016021
g1177	GO:0016020,GO:0016021
g1178	GO:0016491
g1179	GO:0003677,GO:0003677,GO:0006355,GO:0003824,GO:0008152,GO:0016491
g1180	GO:0005737,GO:0008734,GO:0009435,GO:0055114,GO:0006099,GO:0016491,GO:0055114,GO:0009055,GO:0051536,GO:0016020,GO:0016491,GO:0055114,GO:0016627,GO:0016829,GO:0016836,GO:0051536,GO:0051537
g1181	GO:0003700,GO:0006355
g1182	GO:0003677,GO:0008152,GO:0016491,GO:0055114,GO:0043565
g1183	GO:0008272,GO:0015116,GO:0016021
g1184	GO:0006950
g1186	GO:0003824,GO:0050660,GO:0055114,GO:0005506,GO:0016491,GO:0055114,GO:0009055,GO:0051536,GO:0016491,GO:0046872,GO:0055114,GO:0016491,GO:0055114,GO:0016614,GO:0050660,GO:0055114,GO:0050660,GO:0051537
g1188	GO:0008703,GO:0009231,GO:0055114
g1190	GO:0005515,GO:0008654,GO:0016020,GO:0016780
g1191	GO:0005524,GO:0006810,GO:0009306
g1192	GO:0004190,GO:0016020
g1194	GO:0003824,GO:0016491,GO:0016491,GO:0055114,GO:0016614,GO:0050660,GO:0055114,GO:0016614,GO:0055114,GO:0018580,GO:0055114
g1195	GO:0003700,GO:0006355
g1196	GO:0000160,GO:0005515,GO:0006355
g1197	GO:0000160
g1198	GO:0003700,GO:0003842,GO:0004657,GO:0006355,GO:0010133,GO:0003842,GO:0006561,GO:0055114,GO:0003842,GO:0055114,GO:0008152,GO:0016491,GO:0055114
g1199	GO:0016491,GO:0030151,GO:0055114,GO:0016491,GO:0055114
g1201	GO:0000155,GO:0000160,GO:0000155,GO:0007165,GO:0005515,GO:0016310,GO:0016772
g1202	GO:0003824,GO:0004356,GO:0006542,GO:0006807,GO:0004356,GO:0006807,GO:0016491,GO:0046872,GO:0055114
g1203	GO:0003700,GO:0005622,GO:0006355,GO:0004176,GO:0004252,GO:0005524,GO:0030163,GO:0004176,GO:0004252,GO:0006508,GO:0004368,GO:0006072,GO:0009331,GO:0055114,GO:0004370,GO:0006072,GO:0005975,GO:0016773,GO:0016491,GO:0055114
g1204	GO:0006865,GO:0016020
g1205	GO:0003677,GO:0005506,GO:0006725,GO:0051537,GO:0055114,GO:0005506,GO:0016708,GO:0019439,GO:0051537,GO:0055114,GO:0016491,GO:0051537,GO:0055114
g1206	GO:0016021,GO:0055085
g1209	GO:0016491,GO:0055114
g1210	GO:0003677
g1211	GO:0005215,GO:0005524,GO:0006810,GO:0016820,GO:0043190,GO:0005524,GO:0016887,GO:0006810,GO:0016020,GO:0015417,GO:0015846,GO:0043190
g1212	GO:0015846,GO:0019808,GO:0042597
g1213	GO:0003677
g1214	GO:0003824,GO:0008483,GO:0030170
g1215	GO:0003677,GO:0003824,GO:0004872,GO:0006810,GO:0016020,GO:0010181,GO:0016491,GO:0055114,GO:0016491,GO:0055114
g1216	GO:0004164,GO:0017183,GO:0008152,GO:0008168
g1217	GO:0004164,GO:0017183,GO:0008152,GO:0008168
g1247	GO:0005515
g1276	GO:0003676,GO:0015074
g1303	GO:0005515
g1304	GO:0004672,GO:0005524,GO:0006468,GO:0004672,GO:0006468,GO:0004713,GO:0006468,GO:0005524
g1339	GO:0005515
g1372	GO:0003824,GO:0008152
g1502	GO:0004672,GO:0005524,GO:0006468,GO:0004672,GO:0006468,GO:0005515
g1530	GO:0005515
g1550	GO:0005488,GO:0005515
g1565	GO:0003777,GO:0005871,GO:0005515
g1599	GO:0005515
g1616	GO:0030145,GO:0045735
g1617	GO:0030145,GO:0045735
g1618	GO:0030145,GO:0045735
g1619	GO:0030145,GO:0045735
g1620	GO:0030145,GO:0045735
g1686	GO:0005515
g1929	GO:0003824,GO:0046872
g1937	GO:0000160,GO:0006355,GO:0009584,GO:0018298,GO:0018298
g1977	GO:0005515
g1985	GO:0003824,GO:0046872,GO:0004222,GO:0006508
g1993	GO:0004252,GO:0006508,GO:0006508
g2096	GO:0003676
g2130	GO:0003777,GO:0007018,GO:0005524
g2135	GO:0003777,GO:0007018,GO:0005524
g2212	GO:0005515
g2284	GO:0005515
g2315	GO:0003824,GO:0004332,GO:0006096
g2327	GO:0002161
g2396	GO:0003676,GO:0003723,GO:0005515,GO:0005524,GO:0016887
g2434	GO:0005515
g2485	GO:0005515
g2529	GO:0005515
g2545	GO:0005515
g2548	GO:0005515
g2580	GO:0000062
g2790	GO:0003777,GO:0005524,GO:0007018,GO:0008017,GO:0003777,GO:0007018
g2791	GO:0005515
g2869	GO:0019789
g2990	GO:0005515
g3008	GO:0005515
g3013	GO:0005515
g3111	GO:0005515
g3190	GO:0005515
g3253	GO:0005515
g3312	GO:0005515
g3345	GO:0005515
g3357	GO:0005515
g3382	GO:0005515
g3421	GO:0005515
g3458	GO:0003676
g3608	GO:0005515
g3652	GO:0005488,GO:0005515
g3668	GO:0000287,GO:0004749,GO:0009165
g3742	GO:0006520,GO:0016491,GO:0055114,GO:0008168,GO:0016491,GO:0055114
g3756	GO:0016021,GO:0055085
g3764	GO:0005515
g3767	GO:0005515
g3917	GO:0003677,GO:0003677,GO:0006310,GO:0015074
g3980	GO:0005515,GO:0008191
g3985	GO:0008146,GO:0008521,GO:0016021
g4012	GO:0005515
g4021	GO:0005515
g4026	GO:0005524,GO:0006298,GO:0006298,GO:0007131,GO:0032300
g4174	GO:0003676,GO:0008270
g4178	GO:0005515
g4198	GO:0016020,GO:0016757
g4214	GO:0006508,GO:0008234
g4322	GO:0003824
g4353	GO:0003676,GO:0015074
g4439	GO:0005515
g4498	GO:0005515
g4505	GO:0005515
g4559	GO:0005576,GO:0005975,GO:0030248
g4638	GO:0003676
g4772	GO:0004842,GO:0016567
g4833	GO:0003677,GO:0003677,GO:0006310,GO:0015074
g4952	GO:0046872
g5018	GO:0005515
g5042	GO:0000723,GO:0003678,GO:0006281
g5256	GO:0005515
g5288	GO:0008237
g5297	GO:0005509
g5308	GO:0005515
g5310	GO:0005515
g5311	GO:0005515
g5323	GO:0005515,GO:0005634,GO:0006338
g5361	GO:0003676,GO:0015074
g5414	GO:0003676,GO:0015074
g5446	GO:0005515
g5472	GO:0008152,GO:0016491
g5648	GO:0003676
g5662	GO:0005515
g5680	GO:0005515
g5727	GO:0046872
g5834	GO:0005515
g5908	GO:0003735,GO:0005622,GO:0005840,GO:0006412,GO:0003735,GO:0005840,GO:0006412
g5915	GO:0005576,GO:0005975,GO:0030248
g5930	GO:0004672,GO:0005524,GO:0006468,GO:0004672,GO:0006468,GO:0005515
g6006	GO:0000166,GO:0004827,GO:0005524,GO:0005737,GO:0006433
g6028	GO:0005515
g6041	GO:0005515
g6121	GO:0005515
g6242	GO:0005515
g6262	GO:0005515
g6330	GO:0031929,GO:0031932
g6332	GO:0003676
g6356	GO:0003700,GO:0005634,GO:0006355,GO:0043565
g6358	GO:0005515
g6475	GO:0004672,GO:0005524,GO:0006468
g6582	GO:0005515
g6584	GO:0004672,GO:0005524,GO:0006468,GO:0004672,GO:0006468,GO:0005515,GO:0005524
g6601	GO:0005506,GO:0008610,GO:0016491,GO:0055114
g6625	GO:0005515
g6688	GO:0006886
g6689	GO:0005515,GO:0043531
g6691	GO:0005515
g6716	GO:0005524,GO:0016887
g6758	GO:0005515
g6759	GO:0005515
g6929	GO:0004784,GO:0055114
g6947	GO:0005515
g7004	GO:0003676,GO:0015074
g7029	GO:0005515
g7046	GO:0003677,GO:0003677,GO:0006310,GO:0015074
g7138	GO:0001733,GO:0005794,GO:0009247,GO:0016021
g7214	GO:0003677,GO:0003899,GO:0006351,GO:0003677,GO:0005665,GO:0006366
g7217	GO:0004601,GO:0055114
g7225	GO:0003677
g7243	GO:0000775,GO:0005634,GO:0045132
g7300	GO:0005515
g7301	GO:0005515
g7340	GO:0003677,GO:0005515
g7370	GO:0016747
g7371	GO:0016747
g7399	GO:0003676,GO:0008270
g7400	GO:0003676,GO:0008270
g7401	GO:0003676,GO:0008270
g7447	GO:0005515
g7448	GO:0005515,GO:0005885,GO:0015629,GO:0030833,GO:0034314
g7488	GO:0005515
g7523	GO:0005515
g7531	GO:0005515
g7532	GO:0005515
g7535	GO:0005515
g7557	GO:0005515
g7722	GO:0000981,GO:0005634,GO:0006355,GO:0008270
g7737	GO:0055085
g7863	GO:0005515
g7906	GO:0000981,GO:0005634,GO:0006355,GO:0008270
g7934	GO:0005515
g7989	GO:0000786,GO:0003677,GO:0003677,GO:0046982
g8038	GO:0005515
g8144	GO:0005515
g8212	GO:0004672,GO:0005524,GO:0006468,GO:0008270
g8306	GO:0005515
g8330	GO:0003774,GO:0005524,GO:0016459
g8617	GO:0005515
g8621	GO:0003676,GO:0015074
g8662	GO:0004601,GO:0055114
g8670	GO:0051260
g8686	GO:0005515
g8687	GO:0005515
g8719	GO:0005515
g8727	GO:0005515
g8739	GO:0005525,GO:0005525,GO:0005622,GO:0007264,GO:0006812,GO:0015299,GO:0016021,GO:0006812,GO:0015299,GO:0016021,GO:0055085
g8762	GO:0005515
g8890	GO:0003676
g8919	GO:0003676,GO:0015074
g8994	GO:0005515
g9002	GO:0005515
g9145	GO:0004672,GO:0005524,GO:0006468
g9264	GO:0003824,GO:0005524,GO:0005524,GO:0046872,GO:0008716
g9297	GO:0006629
g9299	GO:0006886,GO:0006888,GO:0008270,GO:0030127,GO:0006886,GO:0006888,GO:0030127
g9305	GO:0005515
g9314	GO:0003777,GO:0005871,GO:0005515
g9372	GO:0010277,GO:0055114,GO:0016491,GO:0051537,GO:0055114
g9439	GO:0005488
g9474	GO:0046872
g9553	GO:0003824
g9554	GO:0000105,GO:0004400,GO:0000105,GO:0004424,GO:0003824,GO:0009058,GO:0030170
g9555	GO:0003824
g9556	GO:0003676,GO:0005524,GO:0003676,GO:0005524,GO:0006139,GO:0008026,GO:0016818,GO:0003677,GO:0004003,GO:0005524,GO:0005524
g9557	GO:0005524,GO:0006810,GO:0016491
g9558	GO:0005524,GO:0006810
g9559	GO:0003676,GO:0003723,GO:0005524,GO:0006353,GO:0008186,GO:0003723,GO:0006353,GO:0004140,GO:0005524,GO:0015937,GO:0005515,GO:0005524,GO:0006353
g9560	GO:0003677,GO:0003700,GO:0006352,GO:0006355,GO:0016987
g9561	GO:0004222,GO:0006508
g9562	GO:0016579,GO:0036459
g9614	GO:0003676,GO:0015074
g9721	GO:0003676,GO:0008270
g9749	GO:0071949
g10027	GO:0005515
g10110	GO:0005515
g10115	GO:0003824,GO:0005216,GO:0006811,GO:0016020,GO:0055085,GO:0005262,GO:0016020,GO:0070588
g10183	GO:0005515
g10187	GO:0005515
g10228	GO:0005515
g10229	GO:0005515
g10331	GO:0005506,GO:0016705,GO:0020037,GO:0055114,GO:0016705,GO:0055114
g10346	GO:0005515
g10355	GO:0005515
g10437	GO:0016579,GO:0036459
g10497	GO:0003723
g10498	GO:0003676,GO:0003723
g10692	GO:0005515
g10813	GO:0004601,GO:0055114
g10868	GO:0005515
g10900	GO:0003824,GO:0004722,GO:0006470
g10907	GO:0005515,GO:0016491,GO:0055114
g10921	GO:0006508,GO:0008234
g10922	GO:0005515
g10950	GO:0050825
g10984	GO:0005515
g10995	GO:0003676,GO:0015074
g11028	GO:0005515
g11051	GO:0004721,GO:0006470,GO:0016787
g11052	GO:0005515
g11117	GO:0005515
g11120	GO:0004672,GO:0005524,GO:0006468,GO:0008270
g11143	GO:0003950
g11158	GO:0004252,GO:0016021
g11192	GO:0008146,GO:0016021
g11247	GO:0005515
g11313	GO:0005515
g11339	GO:0003777,GO:0005871,GO:0004672,GO:0005524,GO:0006468,GO:0005515,GO:0005524
g11376	GO:0008146
g11564	GO:0008289
g11569	GO:0005515
g11581	GO:0016021
g11582	GO:0016021,GO:0019645
g11587	GO:0003676,GO:0005524,GO:0005524,GO:0016818,GO:0016491,GO:0055114
g11589	GO:0005509
g11590	GO:0003677,GO:0043565
g11591	GO:0003677,GO:0043565
g11592	GO:0003677,GO:0043565
g11593	GO:0004616,GO:0055114,GO:0016491,GO:0055114,GO:0051287,GO:0055114
g11594	GO:0008168,GO:0015948,GO:0016021,GO:0055085
g11595	GO:0016787
g11597	GO:0008080
g11598	GO:0003676,GO:0005524,GO:0006139,GO:0008026,GO:0016818,GO:0005524
g11599	GO:0000049,GO:0000166,GO:0004812,GO:0005524,GO:0006418,GO:0000166,GO:0004824,GO:0005524,GO:0005737,GO:0006430
g11600	GO:0003824,GO:0008152
g11604	GO:0003824,GO:0006535,GO:0030170
g11605	GO:0003824,GO:0050662,GO:0009190,GO:0016849,GO:0035556,GO:0016491,GO:0051537,GO:0055114
g11606	GO:0016491,GO:0045454
g11607	GO:0016020,GO:0016021
g11608	GO:0004413,GO:0009088,GO:0019288,GO:0046872,GO:0050992,GO:0051745
g11614	GO:0003824,GO:0004047,GO:0006546,GO:0004375,GO:0006544,GO:0055114,GO:0004375,GO:0006546,GO:0055114,GO:0005960,GO:0019464
g11615	GO:0004181,GO:0006508,GO:0006520,GO:0030170,GO:0016020,GO:0016020,GO:0055085
g11616	GO:0004129,GO:0005506,GO:0009055,GO:0009060,GO:0016021,GO:0020037,GO:0055114,GO:0004129,GO:0005507,GO:0005886,GO:0006810,GO:0022900,GO:0055114,GO:0004129,GO:0005507,GO:0016020,GO:0004129,GO:0016020,GO:0022904,GO:0004129,GO:0055114,GO:0005507,GO:0008495,GO:0016021,GO:0048034,GO:0015002,GO:0016020,GO:0016021,GO:0016491,GO:0016021,GO:0016765,GO:0016021,GO:0022900,GO:0045277,GO:0055114
g11618	GO:0006508,GO:0008237
g11619	GO:0000155,GO:0000160,GO:0000155,GO:0007165,GO:0005515
g11620	GO:0003723,GO:0008168
g11621	GO:0003824,GO:0004357,GO:0006750,GO:0004357,GO:0042398
g11622	GO:0006364,GO:0008168
g11623	GO:0004659,GO:0006744,GO:0016021,GO:0004659,GO:0016021,GO:0016021,GO:0016765
g11626	GO:0005215,GO:0006810,GO:0016020,GO:0005524,GO:0016887
g11627	GO:0000160,GO:0003677,GO:0006355,GO:0043565
g11628	GO:0000155,GO:0007165,GO:0005215,GO:0006810,GO:0016020,GO:0055085,GO:0016310,GO:0016772
g11630	GO:0004310,GO:0006696,GO:0051996,GO:0009058,GO:0016740,GO:0016021,GO:0016117,GO:0055114,GO:0016491,GO:0055114,GO:0016765
g11631	GO:0005524,GO:0015979,GO:0016628,GO:0030494,GO:0051539,GO:0005524,GO:0016491,GO:0055114,GO:0015979,GO:0016021,GO:0016731,GO:0030494,GO:0016491,GO:0055114,GO:0016730,GO:0030494,GO:0055114
g11632	GO:0005506,GO:0009055,GO:0019684,GO:0020037,GO:0030077,GO:0009772,GO:0019684,GO:0045156,GO:0016021,GO:0019684,GO:0019866,GO:0030077,GO:0045156,GO:0016021,GO:0019684,GO:0030077,GO:0045156,GO:0019684,GO:0030077,GO:0045156
g11633	GO:0000155,GO:0000160,GO:0005515
g11634	GO:0002943,GO:0017150,GO:0003824,GO:0008033,GO:0017150,GO:0050660,GO:0055114
g11636	GO:0006508,GO:0008237
g11637	GO:0003824,GO:0005524,GO:0004637,GO:0009113,GO:0005524,GO:0046872
g11638	GO:0003676,GO:0006308,GO:0008855,GO:0009318,GO:0008855
g11639	GO:0005524,GO:0006810,GO:0016021,GO:0042626,GO:0055085,GO:0005524,GO:0009029,GO:0009245,GO:0005524,GO:0016887,GO:0016021,GO:0016740
g11641	GO:0003700,GO:0006355,GO:0003951,GO:0008152,GO:0016301
g11642	GO:0003824,GO:0008152,GO:0008152,GO:0016747
g11644	GO:0005975,GO:0016857
g11645	GO:0003824,GO:0008152,GO:0003824,GO:0030976,GO:0016491,GO:0055114,GO:0016903,GO:0055114
g11646	GO:0003824,GO:0008152,GO:0008152,GO:0016747
g11648	GO:0031419,GO:0046872
g11649	GO:0003700,GO:0006355,GO:0008152,GO:0008168
g11650	GO:0009055,GO:0051536,GO:0042558,GO:0044237
g11652	GO:0008115,GO:0046653,GO:0008115,GO:0046653,GO:0055114,GO:0016491,GO:0055114
g11653	GO:0003677,GO:0003700,GO:0006355,GO:0003700,GO:0006355,GO:0043565
g11654	GO:0016020
g11655	GO:0008750,GO:0016021,GO:0050661,GO:0055114
g11656	GO:0016491,GO:0055114
g11658	GO:0004222,GO:0006508
g11659	GO:0003824,GO:0008152
g11661	GO:0004455,GO:0009082,GO:0050661,GO:0055114,GO:0004455,GO:0009082,GO:0055114,GO:0009082,GO:0016491,GO:0055114,GO:0016491,GO:0055114,GO:0055114
g11662	GO:0004871,GO:0007165,GO:0016020,GO:0004871,GO:0007165,GO:0016021
g11663	GO:0000160,GO:0004871,GO:0004871,GO:0006935,GO:0007165,GO:0016020,GO:0004871,GO:0007165,GO:0016020,GO:0004871,GO:0007165,GO:0016021
g11664	GO:0000902
g11665	GO:0008360
g11666	GO:0007049,GO:0016021,GO:0008360,GO:0016021,GO:0008658,GO:0008658,GO:0016020,GO:0016021,GO:0051301
g11667	GO:0003824,GO:0030170,GO:0071268
g11668	GO:0009190,GO:0016849,GO:0035556
g11669	GO:0006355
g11670	GO:0000155,GO:0000160,GO:0005515
g11671	GO:0003824,GO:0050660,GO:0055114,GO:0009055,GO:0051536,GO:0016491,GO:0046872,GO:0055114,GO:0016491,GO:0055114,GO:0016614,GO:0050660,GO:0055114,GO:0050660,GO:0051537
g11673	GO:0003824,GO:0016787
g11674	GO:0004871,GO:0006935,GO:0007165,GO:0016020,GO:0004871,GO:0007165,GO:0016020
g11675	GO:0000155,GO:0000160,GO:0000155,GO:0007165,GO:0003677,GO:0003910,GO:0006281,GO:0006310,GO:0003909,GO:0051103,GO:0003910,GO:0005524,GO:0006281,GO:0006310,GO:0003910,GO:0006281,GO:0006310,GO:0005515,GO:0006355,GO:0006784,GO:0016020,GO:0016627,GO:0055114,GO:0006784,GO:0016021,GO:0016627,GO:0055114,GO:0016310,GO:0016772
g11677	GO:0003824,GO:0008115,GO:0046653,GO:0008115,GO:0046653,GO:0055114,GO:0008152,GO:0033608,GO:0009143,GO:0047429,GO:0016491,GO:0055114
g11678	GO:0000287,GO:0030976,GO:0003824,GO:0030976,GO:0008152,GO:0016627,GO:0055114,GO:0016627,GO:0050660,GO:0055114,GO:0016627,GO:0055114,GO:0030976
g11679	GO:0003700,GO:0006355
g11680	GO:0016491,GO:0055114
g11681	GO:0003824,GO:0008152,GO:0004671,GO:0006481,GO:0016021,GO:0009058,GO:0016747
g11682	GO:0003700,GO:0006355
g11687	GO:0006950
g11690	GO:0000155,GO:0000160,GO:0000155,GO:0000160,GO:0004673,GO:0016021,GO:0071555,GO:0000155,GO:0007165,GO:0000160,GO:0005515,GO:0016310,GO:0016772
g11691	GO:0016021
g11692	GO:0003824,GO:0003824,GO:0008152,GO:0003857,GO:0006631,GO:0016491,GO:0055114,GO:0005506,GO:0016705,GO:0051537,GO:0055114,GO:0005506,GO:0016708,GO:0019439,GO:0051537,GO:0055114,GO:0008152,GO:0008484,GO:0008152,GO:0016491,GO:0055114,GO:0016491,GO:0016491,GO:0051537,GO:0055114,GO:0016491,GO:0055114,GO:0016740,GO:0019475,GO:0055114
g11693	GO:0005506,GO:0016708,GO:0019439,GO:0051537,GO:0055114,GO:0016491,GO:0016491,GO:0051537,GO:0055114,GO:0016614,GO:0050660,GO:0055114,GO:0016614,GO:0055114
g11694	GO:0003824,GO:0005524,GO:0016020,GO:0031460,GO:0005524,GO:0016887
g11695	GO:0006810,GO:0016020
g11696	GO:0005215,GO:0006810
g11697	GO:0003824,GO:0003824,GO:0008152,GO:0003861,GO:0009098,GO:0009316,GO:0003861,GO:0009098,GO:0051539,GO:0006807,GO:0036361,GO:0006810,GO:0030288,GO:0008152,GO:0008152,GO:0016855,GO:0016021,GO:0055114
g11698	GO:0003677,GO:0006355,GO:0003700,GO:0006355
g11699	GO:0003824,GO:0003824,GO:0005975,GO:0003824,GO:0008152,GO:0005975,GO:0016810
g11700	GO:0000155,GO:0007165,GO:0003824,GO:0005975,GO:0005975,GO:0016810,GO:0016310,GO:0016772
g11702	GO:0003677,GO:0003700,GO:0006352,GO:0006355,GO:0016987,GO:0003677,GO:0003896,GO:0006260,GO:0008270,GO:0003677,GO:0006260,GO:0008270,GO:0003677,GO:0006355,GO:0003896,GO:0006269,GO:0003896,GO:0006269,GO:0008270,GO:0006352,GO:0016987
g11704	GO:0000160
g11705	GO:0005215,GO:0006810,GO:0016020,GO:0005215,GO:0016020,GO:0055085
g11706	GO:0003824,GO:0005524,GO:0005524,GO:0005524,GO:0046872,GO:0006807
g11707	GO:0003677,GO:0032784,GO:0003677,GO:0032784,GO:0070063,GO:0070063
g11708	GO:0003700,GO:0005622,GO:0006355,GO:0043565,GO:0043565
g11709	GO:0016491,GO:0055114
g11710	GO:0003700,GO:0006355
g11711	GO:0009055,GO:0051536,GO:0016491,GO:0046872,GO:0055114,GO:0016491,GO:0055114,GO:0051537
g11712	GO:0003700,GO:0006355
g11713	GO:0005506,GO:0008299,GO:0046429,GO:0055114,GO:0016114,GO:0046429,GO:0055114,GO:0044237
g11714	GO:0003824,GO:0009401,GO:0016310,GO:0016772,GO:0016772,GO:0043565
g11715	GO:0008152,GO:0016788
g11716	GO:0003677
g11718	GO:0005524,GO:0015416,GO:0015716,GO:0016020,GO:0005524,GO:0016887
g11719	GO:0015716,GO:0043190,GO:0043190,GO:0055085
g11720	GO:0005887,GO:0015604,GO:0015716,GO:0006810,GO:0016020
g11721	GO:0005215,GO:0006810,GO:0016020,GO:0005524,GO:0016887
g11722	GO:0005215,GO:0006810,GO:0016020
g11723	GO:0003824,GO:0008152,GO:0010124
g11725	GO:0000287,GO:0030976,GO:0003824,GO:0030976,GO:0030976
g11727	GO:0005515,GO:0009055,GO:0020037
g11728	GO:0008863,GO:0009326,GO:0016021,GO:0045333,GO:0009055,GO:0016021,GO:0016020,GO:0022904
g11729	GO:0016491,GO:0030151,GO:0055114,GO:0016491,GO:0055114,GO:0051539
g11731	GO:0006810,GO:0016020
g11732	GO:0004088,GO:0006207,GO:0006541
g11733	GO:0016884
g11734	GO:0004358,GO:0006526,GO:0016853
g11735	GO:0005524,GO:0006605,GO:0006886,GO:0005524,GO:0016020,GO:0017038,GO:0006605,GO:0006886,GO:0016020,GO:0016020,GO:0017038
g11736	GO:0016021
g11737	GO:0008121,GO:0055114,GO:0009055,GO:0016020,GO:0016491,GO:0009055,GO:0020037,GO:0016020,GO:0022904,GO:0016491,GO:0051537,GO:0055114
g11738	GO:0001510,GO:0008168,GO:0003723,GO:0006396,GO:0008173,GO:0004109,GO:0006779,GO:0055114
g11739	GO:0003824,GO:0004152,GO:0006207,GO:0016020,GO:0055114,GO:0004152,GO:0006207,GO:0055114,GO:0004152,GO:0006222,GO:0055114,GO:0005737,GO:0016627,GO:0055114
g11741	GO:0003924,GO:0005525,GO:0005525
g11744	GO:0005515
g11745	GO:0016787
g11747	GO:0008080
g11750	GO:0003676
g11754	GO:0003676,GO:0015074
g11790	GO:0004672,GO:0005524,GO:0006468
g11840	GO:0005515
g11841	GO:0005515
g11898	GO:0005634
g12270	GO:0003676,GO:0008270
g12575	GO:0005515
g12706	GO:0005515
g12805	GO:0000244,GO:0000398,GO:0046540
g12968	GO:0003924,GO:0005525
g12985	GO:0005515
g12989	GO:0005506,GO:0016705,GO:0020037,GO:0055114
g13088	GO:0005515
g13101	GO:0015031
g13158	GO:0005515
g13222	GO:0008146
g13224	GO:0004672,GO:0005524,GO:0006468,GO:0004672,GO:0006468,GO:0005515,GO:0005524
g13239	GO:0006511,GO:0036459,GO:0016579,GO:0036459
g13255	GO:0003777,GO:0005871,GO:0005515,GO:0043531
g13285	GO:0003690,GO:0006355,GO:0005515
g13304	GO:0004672,GO:0005524,GO:0006468,GO:0004672,GO:0006468
g13338	GO:0005515
g13425	GO:0004672,GO:0005524,GO:0006468,GO:0004672,GO:0006468
g13426	GO:0003677,GO:0003677,GO:0006310,GO:0015074
g13455	GO:0006508,GO:0008234
g13456	GO:0003824,GO:0003864,GO:0015940
g13458	GO:0003824,GO:0008152
g13459	GO:0005524,GO:0006810,GO:0016021,GO:0042626,GO:0055085,GO:0005524,GO:0016887
g13460	GO:0004326,GO:0005524,GO:0009396,GO:0005524,GO:0005737,GO:0008360,GO:0016881,GO:0051301,GO:0005524,GO:0009058,GO:0005524,GO:0009058,GO:0016874,GO:0008963,GO:0016020,GO:0008963,GO:0016021
g13461	GO:0015293,GO:0016021
g13462	GO:0008152,GO:0016491,GO:0055114,GO:0016491
g13463	GO:0003824,GO:0008152,GO:0004423,GO:0008152,GO:0008484
g13465	GO:0016020
g13466	GO:0006662,GO:0015035,GO:0045454,GO:0045454
g13468	GO:0003677,GO:0003700,GO:0006352,GO:0006355,GO:0016987,GO:0004418,GO:0018160,GO:0033014,GO:0004418,GO:0033014
g13469	GO:0003824,GO:0008152,GO:0008152,GO:0008484
g13470	GO:0003824,GO:0004807,GO:0004807,GO:0006096,GO:0004807,GO:0008152
g13471	GO:0005515,GO:0009306,GO:0015450,GO:0016021
g13472	GO:0035438
g13474	GO:0005215,GO:0006814,GO:0016020,GO:0055085,GO:0016747
g13478	GO:0003924,GO:0005525,GO:0006614,GO:0048500,GO:0004647,GO:0006564,GO:0005525,GO:0006614,GO:0006614,GO:0008312,GO:0048500
g13493	GO:0005506,GO:0016705,GO:0020037,GO:0055114
g13494	GO:0005506,GO:0016705,GO:0020037,GO:0055114
g13582	GO:0009190,GO:0016849,GO:0035556
g13588	GO:0003824,GO:0005737,GO:0006457,GO:0051082,GO:0006520,GO:0016597,GO:0016743,GO:0006525,GO:0008483,GO:0008483,GO:0030170
g13589	GO:0003824,GO:0008152,GO:0004611,GO:0006094,GO:0017076,GO:0004612,GO:0005524,GO:0006094,GO:0048037
g13590	GO:0005215,GO:0006810,GO:0016020,GO:0005524,GO:0016887
g13591	GO:0003824,GO:0008152,GO:0005524,GO:0016887
g13594	GO:0016773
g13595	GO:0003700,GO:0006355
g13596	GO:0006662,GO:0015035,GO:0045454,GO:0045454
g13598	GO:0005515
g13600	GO:0003824,GO:0003824,GO:0051536,GO:0005737,GO:0006364,GO:0008173,GO:0030488,GO:0070475
g13602	GO:0006810,GO:0016020
g13603	GO:0000166,GO:0005524,GO:0015833,GO:0005524,GO:0016887
g13604	GO:0008152,GO:0016757
g13605	GO:0000155,GO:0000160,GO:0004673,GO:0016021,GO:0071555,GO:0000155,GO:0007165,GO:0000166,GO:0000166,GO:0004812,GO:0005524,GO:0006418,GO:0004829,GO:0005524,GO:0005737,GO:0006435,GO:0004871,GO:0007165,GO:0016020,GO:0004871,GO:0007165,GO:0016021,GO:0005524,GO:0016876,GO:0043039,GO:0006355,GO:0016021,GO:0055085
g13606	GO:0006810,GO:0016020,GO:0016020
g13607	GO:0006282,GO:0016491
g13608	GO:0006729,GO:0008124
g13609	GO:0005215,GO:0006810,GO:0008982,GO:0009401
g13610	GO:0044238
g13611	GO:0003677,GO:0003700,GO:0003899,GO:0006352,GO:0006355,GO:0016987,GO:0003677,GO:0006352,GO:0005524,GO:0016887,GO:0005887,GO:0015221,GO:0015920,GO:0043190,GO:0055085
g13612	GO:0005975,GO:0016853,GO:0097367,GO:1901135
g13613	GO:0003676,GO:0003676,GO:0006139,GO:0008408
g13615	GO:0016020,GO:0016311,GO:0050380,GO:0046872
g13616	GO:0006537,GO:0016639,GO:0016491,GO:0055114,GO:0051536
g13617	GO:0003824,GO:0006537,GO:0015930,GO:0016638,GO:0055114,GO:0006807,GO:0015930,GO:0055114,GO:0008152,GO:0016491,GO:0055114
g13618	GO:0000155,GO:0000160,GO:0000155,GO:0007165,GO:0005515,GO:0016310,GO:0016772
g13619	GO:0000049,GO:0008033,GO:0009022,GO:0003824,GO:0003824,GO:0051536,GO:0004109,GO:0005737,GO:0006779,GO:0055114,GO:0009143,GO:0017111,GO:0009143,GO:0047429
g13620	GO:0003677,GO:0006355
g13621	GO:0000774,GO:0006457,GO:0042803,GO:0051087,GO:0006457
g13622	GO:0006281,GO:0055114,GO:0016491,GO:0055114
g13624	GO:0005524,GO:0006457,GO:0009408,GO:0051082,GO:0006457,GO:0051082,GO:0008839,GO:0009089,GO:0055114,GO:0031072,GO:0051082
g13625	GO:0016020,GO:0016021
g13626	GO:0003677,GO:0003824,GO:0006281,GO:0003906,GO:0006284,GO:0006284
g13629	GO:0004222,GO:0006508,GO:0005515
g13630	GO:0005524,GO:0006457,GO:0006950,GO:0051082
g13631	GO:0003676,GO:0006281,GO:0008852
g13632	GO:0006807,GO:0008773,GO:0016779
g13634	GO:0003700,GO:0006355
g13635	GO:0016491,GO:0046872,GO:0055114
g13637	GO:0016021,GO:0055085
g13639	GO:0008152,GO:0016616,GO:0051287,GO:0055114,GO:0051287,GO:0055114
g13640	GO:0003824,GO:0005524,GO:0008080,GO:0048037
g13641	GO:0003824,GO:0006807,GO:0046914,GO:0018822
g13642	GO:0003676,GO:0003676,GO:0006139,GO:0008408,GO:0003677,GO:0003677,GO:0003824,GO:0003677,GO:0003887,GO:0006260,GO:0003887,GO:0006260,GO:0003887,GO:0006261
g13643	GO:0005524,GO:0016887
g13646	GO:0006629,GO:0008152
g13648	GO:0003924,GO:0005525,GO:0005525
g13744	GO:0003676,GO:0008270
g13751	GO:0000310,GO:0009116
g13752	GO:0006810,GO:0016020
g13753	GO:0006810,GO:0016020
g13754	GO:0004871,GO:0007165,GO:0016021,GO:0016310,GO:0016772
g13755	GO:0000049,GO:0004526,GO:0008033,GO:0004526,GO:0005525,GO:0016021,GO:0051205
g13756	GO:0008080
g13758	GO:0015078,GO:0015986,GO:0045263,GO:0015078,GO:0015991,GO:0033177
g13759	GO:0015078,GO:0015986,GO:0045263
g13761	GO:0016020,GO:0016020,GO:0055085
g13762	GO:0005215,GO:0006810,GO:0016020
g13763	GO:0006508,GO:0016805,GO:0008152,GO:0016491,GO:0055114
g13764	GO:0003700,GO:0006355
g13765	GO:0000166,GO:0004812,GO:0005524,GO:0006418,GO:0000166,GO:0004827,GO:0005524,GO:0005737,GO:0006433,GO:0004827,GO:0005524,GO:0005737,GO:0006433
g13766	GO:0016787,GO:0016787,GO:0046872
g13767	GO:0003824,GO:0016740,GO:0019475
g13768	GO:0016020,GO:0016021
g13769	GO:0003824,GO:0008152,GO:0006629,GO:0030729
g13771	GO:0009190,GO:0016849,GO:0035556
g13772	GO:0003700,GO:0006355,GO:0003824,GO:0009058,GO:0030170
g13773	GO:0003700,GO:0006355
g13775	GO:0003824
g13776	GO:0008152
g13777	GO:0006810,GO:0030288
g13778	GO:0016021
g13779	GO:0006355
g13780	GO:0003677,GO:0003677,GO:0006355,GO:0006810,GO:0016020,GO:0008272,GO:0015116,GO:0016021,GO:0016491,GO:0055114,GO:0016787
g13781	GO:0005215,GO:0005524,GO:0006810,GO:0016820,GO:0043190,GO:0005524,GO:0016887
g13782	GO:0003700,GO:0005622,GO:0006355,GO:0003700,GO:0006355
g13783	GO:0003700,GO:0006355
g13784	GO:0003677,GO:0006355
g13787	GO:0004871,GO:0007165,GO:0016020,GO:0004871,GO:0007165,GO:0016021
g13788	GO:0003824,GO:0003824,GO:0009058,GO:0030170,GO:0004055,GO:0004055,GO:0005524,GO:0006526,GO:0009058,GO:0030170
g13789	GO:0005515
g13791	GO:0003824,GO:0005975,GO:0005975,GO:0016810
g13792	GO:0002949,GO:0003677,GO:0006355,GO:0008270,GO:0008080,GO:0016491
g13793	GO:0003700,GO:0006355,GO:0008152,GO:0016746
g13794	GO:0003677,GO:0003824,GO:0051536,GO:0004222,GO:0004222,GO:0006364,GO:0005524,GO:0005737,GO:0006400,GO:0016740,GO:0051539,GO:0006400,GO:0016740,GO:0051539,GO:0043565,GO:0050660,GO:0051539
g13795	GO:0004478,GO:0005524,GO:0006556,GO:0004478,GO:0006556,GO:0006400,GO:0008176
g13796	GO:0000166,GO:0001522,GO:0003723,GO:0009451,GO:0009982,GO:0003676,GO:0003700,GO:0031554,GO:0003723,GO:0003735,GO:0005622,GO:0005840,GO:0006412,GO:0003735,GO:0005840,GO:0006412,GO:0003743,GO:0005525,GO:0005622,GO:0006413,GO:0003924,GO:0005525,GO:0005525,GO:0006353,GO:0031564,GO:0006364,GO:0006396,GO:0042274
g13797	GO:0003676,GO:0003723,GO:0003723,GO:0004654,GO:0006402,GO:0003723,GO:0006396
g13798	GO:0008152
g13799	GO:0004352,GO:0019551
g13801	GO:0003677,GO:0003700,GO:0006352,GO:0006355,GO:0016987
g13802	GO:0016021
g13803	GO:0003677
g13804	GO:0005215,GO:0006810,GO:0016020,GO:0005215,GO:0016020,GO:0055085,GO:0008080
g13850	GO:0005515
g13853	GO:0005515
g13867	GO:0016579,GO:0036459,GO:0050825
g13872	GO:0004672,GO:0005524,GO:0006468
g13875	GO:0003676,GO:0015074
g13941	GO:0003676,GO:0005515,GO:0015074
g13967	GO:0000723,GO:0003678,GO:0006281
g13988	GO:0005515
g14005	GO:0005515
g14007	GO:0005515
g14068	GO:0046872
g14084	GO:0003777,GO:0005524,GO:0007018,GO:0008017,GO:0003777,GO:0007018,GO:0005515
g14085	GO:0003676,GO:0015074
g14088	GO:0003676,GO:0005515,GO:0015074
g14089	GO:0003676,GO:0005515,GO:0015074
g14230	GO:0005515
g14253	GO:0005515
g14307	GO:0003777,GO:0007018,GO:0003777,GO:0007018,GO:0030286
g14325	GO:0003676,GO:0015074
g14333	GO:0003676,GO:0015074
g14335	GO:0003777,GO:0007018
g14353	GO:0000166,GO:0004812,GO:0005524,GO:0006418
g14461	GO:0005515
g14480	GO:0005515
g14579	GO:0005576,GO:0005975,GO:0030248
g14718	GO:0000155,GO:0007165,GO:0000160,GO:0016310,GO:0016772
g14878	GO:0003676
g14880	GO:0003824,GO:0008152,GO:0008152,GO:0008484
g14898	GO:0003676
g14915	GO:0005515
g14918	GO:0005515
g14923	GO:0005515
g14926	GO:0004601,GO:0055114
g14961	GO:0005515
g14962	GO:0003677,GO:0006310,GO:0015074,GO:0005515
g14964	GO:0003676,GO:0008270
g14977	GO:0034464
g14979	GO:0034464
g15046	GO:0004124,GO:0005739,GO:0019499,GO:0050017
g15072	GO:0016491,GO:0051537,GO:0055114
g15074	GO:0003676,GO:0008270
g15094	GO:0005515
g15116	GO:0005515
g15118	GO:0006412
g15167	GO:0003824,GO:0008152
g15173	GO:0005515
g15175	GO:0005515
g15176	GO:0005515
g15177	GO:0004427,GO:0009678,GO:0015992,GO:0016020
g15185	GO:0003676,GO:0008270
g15189	GO:0009401,GO:0016021
g15190	GO:0003824,GO:0008965,GO:0009401,GO:0009401,GO:0016310,GO:0016772,GO:0016772
g15191	GO:0004040,GO:0005506,GO:0016226,GO:0051536
g15192	GO:0006950
g15193	GO:0004326,GO:0005524,GO:0009396,GO:0005524,GO:0009058,GO:0005524,GO:0009058,GO:0016874
g15194	GO:0000162,GO:0004834,GO:0003824,GO:0003824,GO:0008152,GO:0003989,GO:0006633,GO:0009317,GO:0004834,GO:0004834,GO:0006568
g15195	GO:0008168
g15196	GO:0006629
g15197	GO:0003824,GO:0003824,GO:0008152,GO:0004590,GO:0006207,GO:0004590,GO:0044205,GO:0004640,GO:0006568,GO:0006744,GO:0016709,GO:0050660,GO:0055114,GO:0016709,GO:0055114,GO:0071949
g15198	GO:0006808,GO:0030234,GO:0008519,GO:0015696,GO:0016020,GO:0008519,GO:0016020,GO:0072488
g15199	GO:0000166,GO:0003677,GO:0005524
g15200	GO:0016787
g15201	GO:0004518,GO:0006281
g15205	GO:0005515
g15220	GO:0005515
g15242	GO:0004602,GO:0006979,GO:0055114
g15248	GO:0000287,GO:0004427,GO:0005737,GO:0006796
g15299	GO:0016020
g15309	GO:0004672,GO:0005524,GO:0006468,GO:0005524
g15323	GO:0005515
g15364	GO:0005515
g15365	GO:0046872
g15385	GO:0005515
g15392	GO:0016787
g15409	GO:0005515
g15411	GO:0003824,GO:0003824,GO:0008152,GO:0004425
g15483	GO:0003700,GO:0005634,GO:0006355,GO:0043565
g15487	GO:0003777,GO:0005871,GO:0005515
g15489	GO:0005515
g15491	GO:0005515
g15533	GO:0005515
g15544	GO:0004872,GO:0006810,GO:0016020
g15588	GO:0005634,GO:0006338
g15594	GO:0003676
g15615	GO:0005524,GO:0006605,GO:0006886,GO:0005524,GO:0016020,GO:0017038,GO:0016020,GO:0017038
g15620	GO:0016579,GO:0036459
g15653	GO:0003777,GO:0005524,GO:0007018,GO:0008017
g15655	GO:0005488,GO:0005515
g15660	GO:0005488
g15668	GO:0016836
g15720	GO:0003824,GO:0004722,GO:0006470
g15785	GO:0005515
g15799	GO:0016021
g15804	GO:0005680
g15837	GO:0005509
g15839	GO:0009058,GO:0016779
g15879	GO:0003676,GO:0015074
g15919	GO:0005515
g15925	GO:0016020,GO:0030001,GO:0046873,GO:0055085
g15952	GO:0005515,GO:0008191
g15980	GO:0005515
g16026	GO:0003676
g16098	GO:0003777,GO:0005524,GO:0007018,GO:0008017
g16100	GO:0005515
g16112	GO:0003677
g16119	GO:0005524
g16141	GO:0016702,GO:0055114
g16174	GO:0005515
g16177	GO:0008168,GO:0008171,GO:0055114
g16178	GO:0008299
g16303	GO:0030145,GO:0045735
g16353	GO:0006629,GO:0016298
g16373	GO:0016491,GO:0055114,GO:0048037
g16435	GO:0003824,GO:0005975,GO:0030246,GO:0005975,GO:0016853,GO:0030246
g16441	GO:0003868,GO:0009072,GO:0016701,GO:0055114
g16494	GO:0005515
g16539	GO:0051260
g16582	GO:0016747
g16589	GO:0003676,GO:0008270
g16598	GO:0046872
g16638	GO:0006508,GO:0008234
g16678	GO:0016787
g16679	GO:0005515
g16719	GO:0005515
g16732	GO:0005515
g16734	GO:0005515
g16780	GO:0005515

## Sheet: Supplementary Table S5
Supplementary Table S5. 1,076 representative GO terms found in 1,526 annotated gene groups uniqe to Nemacystus decipiens
GO ID	GO term
GO:0000015	phosphopyruvate hydratase complex
GO:0000049	tRNA binding
GO:0000062	fatty-acyl-CoA binding
GO:0000103	sulfate assimilation
GO:0000104	succinate dehydrogenase activity
GO:0000105	histidine biosynthetic process
GO:0000150	recombinase activity
GO:0000155	phosphorelay sensor kinase activity
GO:0000156	phosphorelay response regulator activity
GO:0000160	phosphorelay signal transduction system
GO:0000162	tryptophan biosynthetic process
GO:0000166	nucleotide binding
GO:0000244	spliceosomal tri-snRNP complex assembly
GO:0000271	polysaccharide biosynthetic process
GO:0000286	alanine dehydrogenase activity
GO:0000287	magnesium ion binding
GO:0000310	xanthine phosphoribosyltransferase activity
GO:0000334	3-hydroxyanthranilate 3,4-dioxygenase activity
GO:0000398	mRNA splicing, via spliceosome
GO:0000413	protein peptidyl-prolyl isomerization
GO:0000723	telomere maintenance
GO:0000774	adenyl-nucleotide exchange factor activity
GO:0000775	chromosome, centromeric region
GO:0000786	nucleosome
GO:0000902	cell morphogenesis
GO:0000906	6,7-dimethyl-8-ribityllumazine synthase activity
GO:0000981	RNA polymerase II transcription factor activity, sequence-specific DNA binding
GO:0001510	RNA methylation
GO:0001522	pseudouridine synthesis
GO:0001733	galactosylceramide sulfotransferase activity
GO:0002161	aminoacyl-tRNA editing activity
GO:0002943	tRNA dihydrouridine synthesis
GO:0002949	tRNA threonylcarbamoyladenosine modification
GO:0003333	amino acid transmembrane transport
GO:0003676	nucleic acid binding
GO:0003677	DNA binding
GO:0003678	DNA helicase activity
GO:0003684	damaged DNA binding
GO:0003688	DNA replication origin binding
GO:0003690	double-stranded DNA binding
GO:0003697	single-stranded DNA binding
GO:0003700	DNA binding transcription factor activity
GO:0003723	RNA binding
GO:0003735	structural constituent of ribosome
GO:0003743	translation initiation factor activity
GO:0003746	translation elongation factor activity
GO:0003747	translation release factor activity
GO:0003755	peptidyl-prolyl cis-trans isomerase activity
GO:0003774	motor activity
GO:0003777	microtubule motor activity
GO:0003824	catalytic activity
GO:0003842	1-pyrroline-5-carboxylate dehydrogenase activity
GO:0003849	3-deoxy-7-phosphoheptulonate synthase activity
GO:0003852	2-isopropylmalate synthase activity
GO:0003855	3-dehydroquinate dehydratase activity
GO:0003857	3-hydroxyacyl-CoA dehydrogenase activity
GO:0003858	3-hydroxybutyrate dehydrogenase activity
GO:0003860	3-hydroxyisobutyryl-CoA hydrolase activity
GO:0003861	3-isopropylmalate dehydratase activity
GO:0003862	3-isopropylmalate dehydrogenase activity
GO:0003864	3-methyl-2-oxobutanoate hydroxymethyltransferase activity
GO:0003866	3-phosphoshikimate 1-carboxyvinyltransferase activity
GO:0003868	4-hydroxyphenylpyruvate dioxygenase activity
GO:0003870	5-aminolevulinate synthase activity
GO:0003871	5-methyltetrahydropteroyltriglutamate-homocysteine S-methyltransferase activity
GO:0003879	ATP phosphoribosyltransferase activity
GO:0003883	CTP synthase activity
GO:0003887	DNA-directed DNA polymerase activity
GO:0003896	DNA primase activity
GO:0003899	DNA-directed 5'-3' RNA polymerase activity
GO:0003906	DNA-(apurinic or apyrimidinic site) endonuclease activity
GO:0003908	methylated-DNA-[protein]-cysteine S-methyltransferase activity
GO:0003909	DNA ligase activity
GO:0003910	DNA ligase (ATP) activity
GO:0003911	DNA ligase (NAD+) activity
GO:0003916	DNA topoisomerase activity
GO:0003917	DNA topoisomerase type I activity
GO:0003918	DNA topoisomerase type II (ATP-hydrolyzing) activity
GO:0003919	FMN adenylyltransferase activity
GO:0003924	GTPase activity
GO:0003934	GTP cyclohydrolase I activity
GO:0003937	IMP cyclohydrolase activity
GO:0003941	L-serine ammonia-lyase activity
GO:0003942	N-acetyl-gamma-glutamyl-phosphate reductase activity
GO:0003949	1-(5-phosphoribosyl)-5-[(5-phosphoribosylamino)methylideneamino]imidazole-4-carboxamide isomerase activity
GO:0003950	NAD+ ADP-ribosyltransferase activity
GO:0003951	NAD+ kinase activity
GO:0003952	NAD+ synthase (glutamine-hydrolyzing) activity
GO:0003977	UDP-N-acetylglucosamine diphosphorylase activity
GO:0003984	acetolactate synthase activity
GO:0003989	acetyl-CoA carboxylase activity
GO:0003995	acyl-CoA dehydrogenase activity
GO:0004003	ATP-dependent DNA helicase activity
GO:0004014	adenosylmethionine decarboxylase activity
GO:0004018	N6-(1,2-dicarboxyethyl)AMP AMP-lyase (fumarate-forming) activity
GO:0004019	adenylosuccinate synthase activity
GO:0004020	adenylylsulfate kinase activity
GO:0004040	amidase activity
GO:0004044	amidophosphoribosyltransferase activity
GO:0004045	aminoacyl-tRNA hydrolase activity
GO:0004047	aminomethyltransferase activity
GO:0004049	anthranilate synthase activity
GO:0004055	argininosuccinate synthase activity
GO:0004056	argininosuccinate lyase activity
GO:0004057	arginyltransferase activity
GO:0004061	arylformamidase activity
GO:0004066	asparagine synthase (glutamine-hydrolyzing) activity
GO:0004070	aspartate carbamoyltransferase activity
GO:0004073	aspartate-semialdehyde dehydrogenase activity
GO:0004075	biotin carboxylase activity
GO:0004084	branched-chain-amino-acid transaminase activity
GO:0004088	carbamoyl-phosphate synthase (glutamine-hydrolyzing) activity
GO:0004096	catalase activity
GO:0004107	chorismate synthase activity
GO:0004108	citrate (Si)-synthase activity
GO:0004109	coproporphyrinogen oxidase activity
GO:0004115	3',5'-cyclic-AMP phosphodiesterase activity
GO:0004121	cystathionine beta-lyase activity
GO:0004124	cysteine synthase activity
GO:0004127	cytidylate kinase activity
GO:0004129	cytochrome-c oxidase activity
GO:0004140	dephospho-CoA kinase activity
GO:0004146	dihydrofolate reductase activity
GO:0004148	dihydrolipoyl dehydrogenase activity
GO:0004150	dihydroneopterin aldolase activity
GO:0004151	dihydroorotase activity
GO:0004152	dihydroorotate dehydrogenase activity
GO:0004156	dihydropteroate synthase activity
GO:0004160	dihydroxy-acid dehydratase activity
GO:0004164	diphthine synthase activity
GO:0004176	ATP-dependent peptidase activity
GO:0004177	aminopeptidase activity
GO:0004180	carboxypeptidase activity
GO:0004181	metallocarboxypeptidase activity
GO:0004185	serine-type carboxypeptidase activity
GO:0004190	aspartic-type endopeptidase activity
GO:0004222	metalloendopeptidase activity
GO:0004252	serine-type endopeptidase activity
GO:0004310	farnesyl-diphosphate farnesyltransferase activity
GO:0004314	[acyl-carrier-protein] S-malonyltransferase activity
GO:0004315	3-oxoacyl-[acyl-carrier-protein] synthase activity
GO:0004318	enoyl-[acyl-carrier-protein] reductase (NADH) activity
GO:0004324	ferredoxin-NADP+ reductase activity
GO:0004326	tetrahydrofolylpolyglutamate synthase activity
GO:0004329	formate-tetrahydrofolate ligase activity
GO:0004332	fructose-bisphosphate aldolase activity
GO:0004333	fumarate hydratase activity
GO:0004347	glucose-6-phosphate isomerase activity
GO:0004349	glutamate 5-kinase activity
GO:0004350	glutamate-5-semialdehyde dehydrogenase activity
GO:0004352	glutamate dehydrogenase (NAD+) activity
GO:0004356	glutamate-ammonia ligase activity
GO:0004357	glutamate-cysteine ligase activity
GO:0004358	glutamate N-acetyltransferase activity
GO:0004360	glutamine-fructose-6-phosphate transaminase (isomerizing) activity
GO:0004362	glutathione-disulfide reductase activity
GO:0004367	glycerol-3-phosphate dehydrogenase [NAD+] activity
GO:0004368	glycerol-3-phosphate dehydrogenase activity
GO:0004370	glycerol kinase activity
GO:0004372	glycine hydroxymethyltransferase activity
GO:0004375	glycine dehydrogenase (decarboxylating) activity
GO:0004397	histidine ammonia-lyase activity
GO:0004399	histidinol dehydrogenase activity
GO:0004400	histidinol-phosphate transaminase activity
GO:0004412	homoserine dehydrogenase activity
GO:0004413	homoserine kinase activity
GO:0004418	hydroxymethylbilane synthase activity
GO:0004423	iduronate-2-sulfatase activity
GO:0004424	imidazoleglycerol-phosphate dehydratase activity
GO:0004425	indole-3-glycerol-phosphate synthase activity
GO:0004427	inorganic diphosphatase activity
GO:0004450	isocitrate dehydrogenase (NADP+) activity
GO:0004451	isocitrate lyase activity
GO:0004455	ketol-acid reductoisomerase activity
GO:0004471	malate dehydrogenase (decarboxylating) (NAD+) activity
GO:0004474	malate synthase activity
GO:0004478	methionine adenosyltransferase activity
GO:0004488	methylenetetrahydrofolate dehydrogenase (NADP+) activity
GO:0004489	methylenetetrahydrofolate reductase (NAD(P)H) activity
GO:0004491	methylmalonate-semialdehyde dehydrogenase (acylating) activity
GO:0004494	methylmalonyl-CoA mutase activity
GO:0004514	nicotinate-nucleotide diphosphorylase (carboxylating) activity
GO:0004518	nuclease activity
GO:0004519	endonuclease activity
GO:0004520	endodeoxyribonuclease activity
GO:0004523	RNA-DNA hybrid ribonuclease activity
GO:0004525	ribonuclease III activity
GO:0004526	ribonuclease P activity
GO:0004536	deoxyribonuclease activity
GO:0004540	ribonuclease activity
GO:0004550	nucleoside diphosphate kinase activity
GO:0004553	hydrolase activity, hydrolyzing O-glycosyl compounds
GO:0004588	orotate phosphoribosyltransferase activity
GO:0004590	orotidine-5'-phosphate decarboxylase activity
GO:0004592	pantoate-beta-alanine ligase activity
GO:0004595	pantetheine-phosphate adenylyltransferase activity
GO:0004601	peroxidase activity
GO:0004602	glutathione peroxidase activity
GO:0004609	phosphatidylserine decarboxylase activity
GO:0004611	phosphoenolpyruvate carboxykinase activity
GO:0004612	phosphoenolpyruvate carboxykinase (ATP) activity
GO:0004616	phosphogluconate dehydrogenase (decarboxylating) activity
GO:0004617	phosphoglycerate dehydrogenase activity
GO:0004618	phosphoglycerate kinase activity
GO:0004619	phosphoglycerate mutase activity
GO:0004632	phosphopantothenate--cysteine ligase activity
GO:0004633	phosphopantothenoylcysteine decarboxylase activity
GO:0004634	phosphopyruvate hydratase activity
GO:0004637	phosphoribosylamine-glycine ligase activity
GO:0004638	phosphoribosylaminoimidazole carboxylase activity
GO:0004639	phosphoribosylaminoimidazolesuccinocarboxamide synthase activity
GO:0004640	phosphoribosylanthranilate isomerase activity
GO:0004641	phosphoribosylformylglycinamidine cyclo-ligase activity
GO:0004642	phosphoribosylformylglycinamidine synthase activity
GO:0004643	phosphoribosylaminoimidazolecarboxamide formyltransferase activity
GO:0004644	phosphoribosylglycinamide formyltransferase activity
GO:0004647	phosphoserine phosphatase activity
GO:0004648	O-phospho-L-serine:2-oxoglutarate aminotransferase activity
GO:0004654	polyribonucleotide nucleotidyltransferase activity
GO:0004655	porphobilinogen synthase activity
GO:0004657	proline dehydrogenase activity
GO:0004659	prenyltransferase activity
GO:0004664	prephenate dehydratase activity
GO:0004668	protein-arginine deiminase activity
GO:0004671	protein C-terminal S-isoprenylcysteine carboxyl O-methyltransferase activity
GO:0004672	protein kinase activity
GO:0004673	protein histidine kinase activity
GO:0004713	protein tyrosine kinase activity
GO:0004719	protein-L-isoaspartate (D-aspartate) O-methyltransferase activity
GO:0004721	phosphoprotein phosphatase activity
GO:0004722	protein serine/threonine phosphatase activity
GO:0004733	pyridoxamine-phosphate oxidase activity
GO:0004735	pyrroline-5-carboxylate reductase activity
GO:0004736	pyruvate carboxylase activity
GO:0004739	pyruvate dehydrogenase (acetyl-transferring) activity
GO:0004742	dihydrolipoyllysine-residue acetyltransferase activity
GO:0004743	pyruvate kinase activity
GO:0004748	ribonucleoside-diphosphate reductase activity, thioredoxin disulfide as acceptor
GO:0004749	ribose phosphate diphosphokinase activity
GO:0004750	ribulose-phosphate 3-epimerase activity
GO:0004751	ribose-5-phosphate isomerase activity
GO:0004781	sulfate adenylyltransferase (ATP) activity
GO:0004784	superoxide dismutase activity
GO:0004791	thioredoxin-disulfide reductase activity
GO:0004794	L-threonine ammonia-lyase activity
GO:0004798	thymidylate kinase activity
GO:0004799	thymidylate synthase activity
GO:0004801	sedoheptulose-7-phosphate:D-glyceraldehyde-3-phosphate glyceronetransferase activity
GO:0004802	transketolase activity
GO:0004803	transposase activity
GO:0004807	triose-phosphate isomerase activity
GO:0004812	aminoacyl-tRNA ligase activity
GO:0004813	alanine-tRNA ligase activity
GO:0004814	arginine-tRNA ligase activity
GO:0004817	cysteine-tRNA ligase activity
GO:0004818	glutamate-tRNA ligase activity
GO:0004820	glycine-tRNA ligase activity
GO:0004821	histidine-tRNA ligase activity
GO:0004822	isoleucine-tRNA ligase activity
GO:0004824	lysine-tRNA ligase activity
GO:0004825	methionine-tRNA ligase activity
GO:0004826	phenylalanine-tRNA ligase activity
GO:0004827	proline-tRNA ligase activity
GO:0004828	serine-tRNA ligase activity
GO:0004829	threonine-tRNA ligase activity
GO:0004831	tyrosine-tRNA ligase activity
GO:0004832	valine-tRNA ligase activity
GO:0004834	tryptophan synthase activity
GO:0004842	ubiquitin-protein transferase activity
GO:0004845	uracil phosphoribosyltransferase activity
GO:0004852	uroporphyrinogen-III synthase activity
GO:0004871	signal transducer activity
GO:0004872	no information
GO:0004970	ionotropic glutamate receptor activity
GO:0005198	structural molecule activity
GO:0005215	transporter activity
GO:0005216	ion channel activity
GO:0005247	voltage-gated chloride channel activity
GO:0005249	voltage-gated potassium channel activity
GO:0005262	calcium channel activity
GO:0005267	potassium channel activity
GO:0005298	proline:sodium symporter activity
GO:0005315	inorganic phosphate transmembrane transporter activity
GO:0005451	monovalent cation:proton antiporter activity
GO:0005488	binding
GO:0005506	iron ion binding
GO:0005507	copper ion binding
GO:0005509	calcium ion binding
GO:0005515	protein binding
GO:0005524	ATP binding
GO:0005525	GTP binding
GO:0005576	extracellular region
GO:0005615	extracellular space
GO:0005622	intracellular
GO:0005634	nucleus
GO:0005665	DNA-directed RNA polymerase II, core complex
GO:0005680	anaphase-promoting complex
GO:0005694	chromosome
GO:0005737	cytoplasm
GO:0005739	mitochondrion
GO:0005794	Golgi apparatus
GO:0005829	cytosol
GO:0005840	ribosome
GO:0005871	kinesin complex
GO:0005885	Arp2/3 protein complex
GO:0005886	plasma membrane
GO:0005887	integral component of plasma membrane
GO:0005960	glycine cleavage complex
GO:0005975	carbohydrate metabolic process
GO:0005976	polysaccharide metabolic process
GO:0006006	glucose metabolic process
GO:0006007	glucose catabolic process
GO:0006040	amino sugar metabolic process
GO:0006069	ethanol oxidation
GO:0006071	glycerol metabolic process
GO:0006072	glycerol-3-phosphate metabolic process
GO:0006082	organic acid metabolic process
GO:0006086	acetyl-CoA biosynthetic process from pyruvate
GO:0006090	pyruvate metabolic process
GO:0006094	gluconeogenesis
GO:0006096	glycolytic process
GO:0006097	glyoxylate cycle
GO:0006098	pentose-phosphate shunt
GO:0006099	tricarboxylic acid cycle
GO:0006102	isocitrate metabolic process
GO:0006106	fumarate metabolic process
GO:0006139	nucleobase-containing compound metabolic process
GO:0006164	purine nucleotide biosynthetic process
GO:0006165	nucleoside diphosphate phosphorylation
GO:0006183	GTP biosynthetic process
GO:0006189	'de novo' IMP biosynthetic process
GO:0006207	'de novo' pyrimidine nucleobase biosynthetic process
GO:0006221	pyrimidine nucleotide biosynthetic process
GO:0006222	UMP biosynthetic process
GO:0006223	uracil salvage
GO:0006228	UTP biosynthetic process
GO:0006231	dTMP biosynthetic process
GO:0006233	dTDP biosynthetic process
GO:0006241	CTP biosynthetic process
GO:0006259	DNA metabolic process
GO:0006260	DNA replication
GO:0006261	DNA-dependent DNA replication
GO:0006265	DNA topological change
GO:0006269	DNA replication, synthesis of RNA primer
GO:0006270	DNA replication initiation
GO:0006275	regulation of DNA replication
GO:0006281	DNA repair
GO:0006282	regulation of DNA repair
GO:0006284	base-excision repair
GO:0006289	nucleotide-excision repair
GO:0006298	mismatch repair
GO:0006304	DNA modification
GO:0006306	DNA methylation
GO:0006308	DNA catabolic process
GO:0006310	DNA recombination
GO:0006313	transposition, DNA-mediated
GO:0006338	chromatin remodeling
GO:0006351	transcription, DNA-templated
GO:0006352	DNA-templated transcription, initiation
GO:0006353	DNA-templated transcription, termination
GO:0006355	regulation of transcription, DNA-templated
GO:0006364	rRNA processing
GO:0006366	transcription by RNA polymerase II
GO:0006396	RNA processing
GO:0006400	tRNA modification
GO:0006402	mRNA catabolic process
GO:0006412	translation
GO:0006413	translational initiation
GO:0006414	translational elongation
GO:0006415	translational termination
GO:0006418	tRNA aminoacylation for protein translation
GO:0006419	alanyl-tRNA aminoacylation
GO:0006420	arginyl-tRNA aminoacylation
GO:0006423	cysteinyl-tRNA aminoacylation
GO:0006424	glutamyl-tRNA aminoacylation
GO:0006426	glycyl-tRNA aminoacylation
GO:0006427	histidyl-tRNA aminoacylation
GO:0006428	isoleucyl-tRNA aminoacylation
GO:0006430	lysyl-tRNA aminoacylation
GO:0006431	methionyl-tRNA aminoacylation
GO:0006432	phenylalanyl-tRNA aminoacylation
GO:0006433	prolyl-tRNA aminoacylation
GO:0006434	seryl-tRNA aminoacylation
GO:0006435	threonyl-tRNA aminoacylation
GO:0006437	tyrosyl-tRNA aminoacylation
GO:0006438	valyl-tRNA aminoacylation
GO:0006450	regulation of translational fidelity
GO:0006457	protein folding
GO:0006464	cellular protein modification process
GO:0006468	protein phosphorylation
GO:0006470	protein dephosphorylation
GO:0006479	protein methylation
GO:0006481	C-terminal protein methylation
GO:0006508	proteolysis
GO:0006511	ubiquitin-dependent protein catabolic process
GO:0006520	cellular amino acid metabolic process
GO:0006522	alanine metabolic process
GO:0006525	arginine metabolic process
GO:0006526	arginine biosynthetic process
GO:0006529	asparagine biosynthetic process
GO:0006534	cysteine metabolic process
GO:0006535	cysteine biosynthetic process from serine
GO:0006537	glutamate biosynthetic process
GO:0006541	glutamine metabolic process
GO:0006542	glutamine biosynthetic process
GO:0006544	glycine metabolic process
GO:0006545	glycine biosynthetic process
GO:0006546	glycine catabolic process
GO:0006548	histidine catabolic process
GO:0006555	methionine metabolic process
GO:0006556	S-adenosylmethionine biosynthetic process
GO:0006561	proline biosynthetic process
GO:0006564	L-serine biosynthetic process
GO:0006567	threonine catabolic process
GO:0006568	tryptophan metabolic process
GO:0006569	tryptophan catabolic process
GO:0006596	polyamine biosynthetic process
GO:0006605	protein targeting
GO:0006614	SRP-dependent cotranslational protein targeting to membrane
GO:0006629	lipid metabolic process
GO:0006631	fatty acid metabolic process
GO:0006633	fatty acid biosynthetic process
GO:0006662	glycerol ether metabolic process
GO:0006696	ergosterol biosynthetic process
GO:0006725	cellular aromatic compound metabolic process
GO:0006729	tetrahydrobiopterin biosynthetic process
GO:0006741	NADP biosynthetic process
GO:0006742	NADP catabolic process
GO:0006744	ubiquinone biosynthetic process
GO:0006749	glutathione metabolic process
GO:0006750	glutathione biosynthetic process
GO:0006751	glutathione catabolic process
GO:0006760	folic acid-containing compound metabolic process
GO:0006777	Mo-molybdopterin cofactor biosynthetic process
GO:0006779	porphyrin-containing compound biosynthetic process
GO:0006784	heme a biosynthetic process
GO:0006790	sulfur compound metabolic process
GO:0006793	phosphorus metabolic process
GO:0006796	phosphate-containing compound metabolic process
GO:0006799	polyphosphate biosynthetic process
GO:0006801	superoxide metabolic process
GO:0006807	nitrogen compound metabolic process
GO:0006808	regulation of nitrogen utilization
GO:0006810	transport
GO:0006811	ion transport
GO:0006812	cation transport
GO:0006813	potassium ion transport
GO:0006814	sodium ion transport
GO:0006817	phosphate ion transport
GO:0006821	chloride transport
GO:0006826	iron ion transport
GO:0006829	zinc ion transport
GO:0006855	drug transmembrane transport
GO:0006865	amino acid transport
GO:0006878	cellular copper ion homeostasis
GO:0006879	cellular iron ion homeostasis
GO:0006886	intracellular protein transport
GO:0006888	ER to Golgi vesicle-mediated transport
GO:0006935	chemotaxis
GO:0006950	response to stress
GO:0006979	response to oxidative stress
GO:0007018	microtubule-based movement
GO:0007049	cell cycle
GO:0007131	reciprocal meiotic recombination
GO:0007165	signal transduction
GO:0007264	small GTPase mediated signal transduction
GO:0008017	microtubule binding
GO:0008026	ATP-dependent helicase activity
GO:0008033	tRNA processing
GO:0008076	voltage-gated potassium channel complex
GO:0008080	N-acetyltransferase activity
GO:0008081	phosphoric diester hydrolase activity
GO:0008094	DNA-dependent ATPase activity
GO:0008097	5S rRNA binding
GO:0008113	peptide-methionine (S)-S-oxide reductase activity
GO:0008115	sarcosine oxidase activity
GO:0008121	ubiquinol-cytochrome-c reductase activity
GO:0008124	4-alpha-hydroxytetrahydrobiopterin dehydratase activity
GO:0008134	transcription factor binding
GO:0008137	NADH dehydrogenase (ubiquinone) activity
GO:0008146	sulfotransferase activity
GO:0008152	metabolic process
GO:0008168	methyltransferase activity
GO:0008170	N-methyltransferase activity
GO:0008171	O-methyltransferase activity
GO:0008173	RNA methyltransferase activity
GO:0008176	tRNA (guanine-N7-)-methyltransferase activity
GO:0008186	RNA-dependent ATPase activity
GO:0008191	metalloendopeptidase inhibitor activity
GO:0008198	ferrous iron binding
GO:0008199	ferric iron binding
GO:0008233	peptidase activity
GO:0008234	cysteine-type peptidase activity
GO:0008235	metalloexopeptidase activity
GO:0008236	serine-type peptidase activity
GO:0008237	metallopeptidase activity
GO:0008270	zinc ion binding
GO:0008272	sulfate transport
GO:0008276	protein methyltransferase activity
GO:0008289	lipid binding
GO:0008295	spermidine biosynthetic process
GO:0008299	isoprenoid biosynthetic process
GO:0008312	7S RNA binding
GO:0008324	cation transmembrane transporter activity
GO:0008360	regulation of cell shape
GO:0008408	3'-5' exonuclease activity
GO:0008409	5'-3' exonuclease activity
GO:0008410	CoA-transferase activity
GO:0008442	3-hydroxyisobutyrate dehydrogenase activity
GO:0008444	CDP-diacylglycerol-glycerol-3-phosphate 3-phosphatidyltransferase activity
GO:0008478	pyridoxal kinase activity
GO:0008479	queuine tRNA-ribosyltransferase activity
GO:0008483	transaminase activity
GO:0008484	sulfuric ester hydrolase activity
GO:0008495	protoheme IX farnesyltransferase activity
GO:0008519	ammonium transmembrane transporter activity
GO:0008521	acetyl-CoA transmembrane transporter activity
GO:0008531	riboflavin kinase activity
GO:0008534	oxidized purine nucleobase lesion DNA N-glycosylase activity
GO:0008565	protein transporter activity
GO:0008610	lipid biosynthetic process
GO:0008615	pyridoxine biosynthetic process
GO:0008616	queuosine biosynthetic process
GO:0008641	ubiquitin-like modifier activating enzyme activity
GO:0008649	rRNA methyltransferase activity
GO:0008652	cellular amino acid biosynthetic process
GO:0008654	phospholipid biosynthetic process
GO:0008658	penicillin binding
GO:0008661	1-deoxy-D-xylulose-5-phosphate synthase activity
GO:0008666	2,3,4,5-tetrahydropyridine-2,6-dicarboxylate N-succinyltransferase activity
GO:0008676	3-deoxy-8-phosphooctulonate synthase activity
GO:0008677	2-dehydropantoate 2-reductase activity
GO:0008686	3,4-dihydroxy-2-butanone-4-phosphate synthase activity
GO:0008693	3-hydroxydecanoyl-[acyl-carrier-protein] dehydratase activity
GO:0008703	5-amino-6-(5-phosphoribosylamino)uracil reductase activity
GO:0008705	methionine synthase activity
GO:0008712	ADP-glyceromanno-heptose 6-epimerase activity
GO:0008716	D-alanine-D-alanine ligase activity
GO:0008725	DNA-3-methyladenine glycosylase activity
GO:0008734	L-aspartate oxidase activity
GO:0008745	N-acetylmuramoyl-L-alanine amidase activity
GO:0008750	NAD(P)+ transhydrogenase (AB-specific) activity
GO:0008757	S-adenosylmethionine-dependent methyltransferase activity
GO:0008759	UDP-3-O-[3-hydroxymyristoyl] N-acetylglucosamine deacetylase activity
GO:0008760	UDP-N-acetylglucosamine 1-carboxyvinyltransferase activity
GO:0008773	[protein-PII] uridylyltransferase activity
GO:0008777	acetylornithine deacetylase activity
GO:0008780	acyl-[acyl-carrier-protein]-UDP-N-acetylglucosamine O-acyltransferase activity
GO:0008784	alanine racemase activity
GO:0008794	arsenate reductase (glutaredoxin) activity
GO:0008812	choline dehydrogenase activity
GO:0008829	dCTP deaminase activity
GO:0008835	diaminohydroxyphosphoribosylaminopyrimidine deaminase activity
GO:0008837	diaminopimelate epimerase activity
GO:0008839	4-hydroxy-tetrahydrodipicolinate reductase
GO:0008840	4-hydroxy-tetrahydrodipicolinate synthase
GO:0008852	exodeoxyribonuclease I activity
GO:0008855	exodeoxyribonuclease VII activity
GO:0008863	formate dehydrogenase (NAD+) activity
GO:0008882	[glutamate-ammonia-ligase] adenylyltransferase activity
GO:0008897	holo-[acyl-carrier-protein] synthase activity
GO:0008899	homoserine O-succinyltransferase activity
GO:0008914	leucyltransferase activity
GO:0008915	lipid-A-disaccharide synthase activity
GO:0008934	inositol monophosphate 1-phosphatase activity
GO:0008963	phospho-N-acetylmuramoyl-pentapeptide-transferase activity
GO:0008965	phosphoenolpyruvate-protein phosphotransferase activity
GO:0008966	phosphoglucosamine mutase activity
GO:0008976	polyphosphate kinase activity
GO:0008982	protein-N(PI)-phosphohistidine-sugar phosphotransferase activity
GO:0008984	protein-glutamate methylesterase activity
GO:0008995	ribonuclease E activity
GO:0009001	serine O-acetyltransferase activity
GO:0009002	serine-type D-Ala-D-Ala carboxypeptidase activity
GO:0009009	site-specific recombinase activity
GO:0009013	succinate-semialdehyde dehydrogenase [NAD(P)+] activity
GO:0009014	succinyl-diaminopimelate desuccinylase activity
GO:0009022	tRNA nucleotidyltransferase activity
GO:0009029	tetraacyldisaccharide 4'-kinase activity
GO:0009030	thiamine-phosphate kinase activity
GO:0009041	uridylate kinase activity
GO:0009052	pentose-phosphate shunt, non-oxidative branch
GO:0009055	electron transfer activity
GO:0009058	biosynthetic process
GO:0009060	aerobic respiration
GO:0009063	cellular amino acid catabolic process
GO:0009072	aromatic amino acid family metabolic process
GO:0009073	aromatic amino acid family biosynthetic process
GO:0009081	branched-chain amino acid metabolic process
GO:0009082	branched-chain amino acid biosynthetic process
GO:0009086	methionine biosynthetic process
GO:0009088	threonine biosynthetic process
GO:0009089	lysine biosynthetic process via diaminopimelate
GO:0009094	L-phenylalanine biosynthetic process
GO:0009097	isoleucine biosynthetic process
GO:0009098	leucine biosynthetic process
GO:0009103	lipopolysaccharide biosynthetic process
GO:0009107	lipoate biosynthetic process
GO:0009113	purine nucleobase biosynthetic process
GO:0009116	nucleoside metabolic process
GO:0009143	nucleoside triphosphate catabolic process
GO:0009152	purine ribonucleotide biosynthetic process
GO:0009156	ribonucleoside monophosphate biosynthetic process
GO:0009159	deoxyribonucleoside monophosphate catabolic process
GO:0009165	nucleotide biosynthetic process
GO:0009190	cyclic nucleotide biosynthetic process
GO:0009228	thiamine biosynthetic process
GO:0009231	riboflavin biosynthetic process
GO:0009236	cobalamin biosynthetic process
GO:0009245	lipid A biosynthetic process
GO:0009247	glycolipid biosynthetic process
GO:0009249	protein lipoylation
GO:0009252	peptidoglycan biosynthetic process
GO:0009253	peptidoglycan catabolic process
GO:0009254	peptidoglycan turnover
GO:0009263	deoxyribonucleotide biosynthetic process
GO:0009279	cell outer membrane
GO:0009288	bacterial-type flagellum
GO:0009291	unidirectional conjugation
GO:0009294	DNA mediated transformation
GO:0009306	protein secretion
GO:0009316	3-isopropylmalate dehydratase complex
GO:0009317	acetyl-CoA carboxylase complex
GO:0009318	exodeoxyribonuclease VII complex
GO:0009326	formate dehydrogenase complex
GO:0009331	glycerol-3-phosphate dehydrogenase complex
GO:0009349	riboflavin synthase complex
GO:0009358	polyphosphate kinase complex
GO:0009360	DNA polymerase III complex
GO:0009374	biotin binding
GO:0009380	excinuclease repair complex
GO:0009381	excinuclease ABC activity
GO:0009394	2'-deoxyribonucleotide metabolic process
GO:0009396	folic acid-containing compound biosynthetic process
GO:0009399	nitrogen fixation
GO:0009401	phosphoenolpyruvate-dependent sugar phosphotransferase system
GO:0009403	toxin biosynthetic process
GO:0009408	response to heat
GO:0009425	bacterial-type flagellum basal body
GO:0009426	bacterial-type flagellum basal body, distal rod
GO:0009427	bacterial-type flagellum basal body, distal rod, L ring
GO:0009428	bacterial-type flagellum basal body, distal rod, P ring
GO:0009431	bacterial-type flagellum basal body, MS ring
GO:0009432	SOS response
GO:0009435	NAD biosynthetic process
GO:0009443	pyridoxal 5'-phosphate salvage
GO:0009446	putrescine biosynthetic process
GO:0009450	gamma-aminobutyric acid catabolic process
GO:0009451	RNA modification
GO:0009584	detection of visible light
GO:0009678	hydrogen-translocating pyrophosphatase activity
GO:0009772	photosynthetic electron transport in photosystem II
GO:0009982	pseudouridine synthase activity
GO:0010033	response to organic substance
GO:0010124	phenylacetate catabolic process
GO:0010133	proline catabolic process to glutamate
GO:0010181	FMN binding
GO:0010277	chlorophyllide a oxygenase [overall] activity
GO:0010468	regulation of gene expression
GO:0015002	heme-copper terminal oxidase activity
GO:0015031	protein transport
GO:0015035	protein disulfide oxidoreductase activity
GO:0015074	DNA integration
GO:0015075	ion transmembrane transporter activity
GO:0015078	proton transmembrane transporter activity
GO:0015079	potassium ion transmembrane transporter activity
GO:0015098	molybdate ion transmembrane transporter activity
GO:0015099	nickel cation transmembrane transporter activity
GO:0015103	inorganic anion transmembrane transporter activity
GO:0015109	chromate transmembrane transporter activity
GO:0015116	sulfate transmembrane transporter activity
GO:0015171	amino acid transmembrane transporter activity
GO:0015210	uracil transmembrane transporter activity
GO:0015221	lipopolysaccharide transmembrane transporter activity
GO:0015225	biotin transmembrane transporter activity
GO:0015238	drug transmembrane transporter activity
GO:0015293	symporter activity
GO:0015297	antiporter activity
GO:0015299	solute:proton antiporter activity
GO:0015321	sodium-dependent phosphate transmembrane transporter activity
GO:0015415	ATPase-coupled phosphate ion transmembrane transporter activity
GO:0015416	ATPase-coupled organic phosphonate transmembrane transporter activity
GO:0015417	polyamine-transporting ATPase activity
GO:0015424	amino acid-transporting ATPase activity
GO:0015450	P-P-bond-hydrolysis-driven protein transmembrane transporter activity
GO:0015594	putrescine-importing ATPase activity
GO:0015595	spermidine-importing ATPase activity
GO:0015604	organic phosphonate transmembrane transporter activity
GO:0015629	actin cytoskeleton
GO:0015633	zinc-transporting ATPase activity
GO:0015672	monovalent inorganic cation transport
GO:0015689	molybdate ion transport
GO:0015696	ammonium transport
GO:0015703	chromate transport
GO:0015716	organic phosphonate transport
GO:0015824	proline transport
GO:0015833	peptide transport
GO:0015846	polyamine transport
GO:0015857	uracil transport
GO:0015878	biotin transport
GO:0015920	lipopolysaccharide transport
GO:0015930	glutamate synthase activity
GO:0015935	small ribosomal subunit
GO:0015937	coenzyme A biosynthetic process
GO:0015940	pantothenate biosynthetic process
GO:0015941	pantothenate catabolic process
GO:0015942	formate metabolic process
GO:0015948	methanogenesis
GO:0015969	guanosine tetraphosphate metabolic process
GO:0015979	photosynthesis
GO:0015986	ATP synthesis coupled proton transport
GO:0015991	ATP hydrolysis coupled proton transport
GO:0015992	no information
GO:0015995	chlorophyll biosynthetic process
GO:0016020	membrane
GO:0016021	integral component of membrane
GO:0016051	carbohydrate biosynthetic process
GO:0016070	RNA metabolic process
GO:0016075	rRNA catabolic process
GO:0016114	terpenoid biosynthetic process
GO:0016117	carotenoid biosynthetic process
GO:0016149	translation release factor activity, codon specific
GO:0016153	urocanate hydratase activity
GO:0016209	antioxidant activity
GO:0016226	iron-sulfur cluster assembly
GO:0016298	lipase activity
GO:0016301	kinase activity
GO:0016310	phosphorylation
GO:0016311	dephosphorylation
GO:0016405	CoA-ligase activity
GO:0016410	N-acyltransferase activity
GO:0016459	myosin complex
GO:0016485	protein processing
GO:0016491	oxidoreductase activity
GO:0016567	protein ubiquitination
GO:0016579	protein deubiquitination
GO:0016597	amino acid binding
GO:0016598	protein arginylation
GO:0016614	oxidoreductase activity, acting on CH-OH group of donors
GO:0016616	oxidoreductase activity, acting on the CH-OH group of donors, NAD or NADP as acceptor
GO:0016620	oxidoreductase activity, acting on the aldehyde or oxo group of donors, NAD or NADP as acceptor
GO:0016624	oxidoreductase activity, acting on the aldehyde or oxo group of donors, disulfide as acceptor
GO:0016627	oxidoreductase activity, acting on the CH-CH group of donors
GO:0016628	oxidoreductase activity, acting on the CH-CH group of donors, NAD or NADP as acceptor
GO:0016638	oxidoreductase activity, acting on the CH-NH2 group of donors
GO:0016639	oxidoreductase activity, acting on the CH-NH2 group of donors, NAD or NADP as acceptor
GO:0016651	oxidoreductase activity, acting on NAD(P)H
GO:0016667	oxidoreductase activity, acting on a sulfur group of donors
GO:0016668	oxidoreductase activity, acting on a sulfur group of donors, NAD(P) as acceptor
GO:0016701	oxidoreductase activity, acting on single donors with incorporation of molecular oxygen
GO:0016702	oxidoreductase activity, acting on single donors with incorporation of molecular oxygen, incorporation of two atoms of oxygen
GO:0016705	oxidoreductase activity, acting on paired donors, with incorporation or reduction of molecular oxygen
GO:0016708	oxidoreductase activity, acting on paired donors, with incorporation or reduction of molecular oxygen, NAD(P)H as one donor, and incorporation of two atoms of oxygen into one donor
GO:0016709	oxidoreductase activity, acting on paired donors, with incorporation or reduction of molecular oxygen, NAD(P)H as one donor, and incorporation of one atom of oxygen
GO:0016730	oxidoreductase activity, acting on iron-sulfur proteins as donors
GO:0016731	oxidoreductase activity, acting on iron-sulfur proteins as donors, NAD or NADP as acceptor
GO:0016740	transferase activity
GO:0016742	hydroxymethyl-, formyl- and related transferase activity
GO:0016743	carboxyl- or carbamoyltransferase activity
GO:0016746	transferase activity, transferring acyl groups
GO:0016747	transferase activity, transferring acyl groups other than amino-acyl groups
GO:0016755	transferase activity, transferring amino-acyl groups
GO:0016757	transferase activity, transferring glycosyl groups
GO:0016758	transferase activity, transferring hexosyl groups
GO:0016763	transferase activity, transferring pentosyl groups
GO:0016765	transferase activity, transferring alkyl or aryl (other than methyl) groups
GO:0016772	transferase activity, transferring phosphorus-containing groups
GO:0016773	phosphotransferase activity, alcohol group as acceptor
GO:0016774	phosphotransferase activity, carboxyl group as acceptor
GO:0016779	nucleotidyltransferase activity
GO:0016780	phosphotransferase activity, for other substituted phosphate groups
GO:0016783	sulfurtransferase activity
GO:0016787	hydrolase activity
GO:0016788	hydrolase activity, acting on ester bonds
GO:0016790	thiolester hydrolase activity
GO:0016793	triphosphoric monoester hydrolase activity
GO:0016799	hydrolase activity, hydrolyzing N-glycosyl compounds
GO:0016805	dipeptidase activity
GO:0016810	hydrolase activity, acting on carbon-nitrogen (but not peptide) bonds
GO:0016812	hydrolase activity, acting on carbon-nitrogen (but not peptide) bonds, in cyclic amides
GO:0016813	hydrolase activity, acting on carbon-nitrogen (but not peptide) bonds, in linear amidines
GO:0016818	hydrolase activity, acting on acid anhydrides, in phosphorus-containing anhydrides
GO:0016820	no information
GO:0016829	lyase activity
GO:0016831	carboxy-lyase activity
GO:0016832	aldehyde-lyase activity
GO:0016836	hydro-lyase activity
GO:0016841	ammonia-lyase activity
GO:0016846	carbon-sulfur lyase activity
GO:0016849	phosphorus-oxygen lyase activity
GO:0016851	magnesium chelatase activity
GO:0016853	isomerase activity
GO:0016855	racemase and epimerase activity, acting on amino acids and derivatives
GO:0016857	racemase and epimerase activity, acting on carbohydrates and derivatives
GO:0016866	intramolecular transferase activity
GO:0016868	intramolecular transferase activity, phosphotransferases
GO:0016874	ligase activity
GO:0016876	no information
GO:0016879	ligase activity, forming carbon-nitrogen bonds
GO:0016881	acid-amino acid ligase activity
GO:0016884	carbon-nitrogen ligase activity, with glutamine as amido-N-donor
GO:0016887	ATPase activity
GO:0016888	endodeoxyribonuclease activity, producing 5'-phosphomonoesters
GO:0016903	oxidoreductase activity, acting on the aldehyde or oxo group of donors
GO:0016987	bacterial sigma factor activity
GO:0016992	lipoate synthase activity
GO:0016999	antibiotic metabolic process
GO:0017038	protein import
GO:0017061	S-methyl-5-thioadenosine phosphorylase activity
GO:0017076	purine nucleotide binding
GO:0017111	nucleoside-triphosphatase activity
GO:0017150	tRNA dihydrouridine synthase activity
GO:0017183	peptidyl-diphthamide biosynthetic process from peptidyl-histidine
GO:0018101	protein citrullination
GO:0018160	peptidyl-pyrromethane cofactor linkage
GO:0018193	peptidyl-amino acid modification
GO:0018298	protein-chromophore linkage
GO:0018339	peptidyl-L-beta-methylthioaspartic acid biosynthetic process from peptidyl-aspartic acid
GO:0018454	acetoacetyl-CoA reductase activity
GO:0018578	protocatechuate 3,4-dioxygenase activity
GO:0018580	nitronate monooxygenase activity
GO:0018659	4-hydroxybenzoate 3-monooxygenase activity
GO:0018738	S-formylglutathione hydrolase activity
GO:0018822	nitrile hydratase activity
GO:0019008	molybdopterin synthase complex
GO:0019120	hydrolase activity, acting on acid halide bonds, in C-halide compounds
GO:0019134	glucosamine-1-phosphate N-acetyltransferase activity
GO:0019277	UDP-N-acetylgalactosamine biosynthetic process
GO:0019281	L-methionine biosynthetic process from homoserine via O-succinyl-L-homoserine and cystathionine
GO:0019285	glycine betaine biosynthetic process from choline
GO:0019288	isopentenyl diphosphate biosynthetic process, methylerythritol 4-phosphate pathway
GO:0019354	siroheme biosynthetic process
GO:0019363	pyridine nucleotide biosynthetic process
GO:0019419	sulfate reduction
GO:0019430	removal of superoxide radicals
GO:0019439	aromatic compound catabolic process
GO:0019441	tryptophan catabolic process to kynurenine
GO:0019464	glycine decarboxylation via glycine cleavage system
GO:0019475	L-lysine catabolic process to acetate
GO:0019491	ectoine biosynthetic process
GO:0019499	cyanide metabolic process
GO:0019529	taurine catabolic process
GO:0019538	protein metabolic process
GO:0019551	glutamate catabolic process to 2-oxoglutarate
GO:0019556	histidine catabolic process to glutamate and formamide
GO:0019619	3,4-dihydroxybenzoate catabolic process
GO:0019634	organic phosphonate metabolic process
GO:0019645	anaerobic electron transport chain
GO:0019646	aerobic electron transport chain
GO:0019674	NAD metabolic process
GO:0019684	photosynthesis, light reaction
GO:0019685	photosynthesis, dark reaction
GO:0019700	organic phosphonate catabolic process
GO:0019752	carboxylic acid metabolic process
GO:0019789	SUMO transferase activity
GO:0019808	polyamine binding
GO:0019829	cation-transporting ATPase activity
GO:0019843	rRNA binding
GO:0019856	pyrimidine nucleobase biosynthetic process
GO:0019866	organelle inner membrane
GO:0019867	outer membrane
GO:0020037	heme binding
GO:0022900	electron transport chain
GO:0022904	respiratory electron transport chain
GO:0030001	metal ion transport
GO:0030077	plasma membrane light-harvesting complex
GO:0030091	protein repair
GO:0030127	COPII vesicle coat
GO:0030145	manganese ion binding
GO:0030151	molybdenum ion binding
GO:0030163	protein catabolic process
GO:0030170	pyridoxal phosphate binding
GO:0030234	enzyme regulator activity
GO:0030246	carbohydrate binding
GO:0030248	cellulose binding
GO:0030254	protein secretion by the type III secretion system
GO:0030257	type III protein secretion system complex
GO:0030259	lipid glycosylation
GO:0030286	dynein complex
GO:0030288	outer membrane-bounded periplasmic space
GO:0030429	kynureninase activity
GO:0030488	tRNA methylation
GO:0030494	bacteriochlorophyll biosynthetic process
GO:0030604	1-deoxy-D-xylulose-5-phosphate reductoisomerase activity
GO:0030643	cellular phosphate ion homeostasis
GO:0030694	bacterial-type flagellum basal body, rod
GO:0030729	acetoacetate-CoA ligase activity
GO:0030833	regulation of actin filament polymerization
GO:0030955	potassium ion binding
GO:0030956	glutamyl-tRNA(Gln) amidotransferase complex
GO:0030976	thiamine pyrophosphate binding
GO:0030983	mismatched DNA binding
GO:0031071	cysteine desulfurase activity
GO:0031072	heat shock protein binding
GO:0031167	rRNA methylation
GO:0031402	sodium ion binding
GO:0031419	cobalamin binding
GO:0031460	glycine betaine transport
GO:0031554	regulation of DNA-templated transcription, termination
GO:0031564	transcription antitermination
GO:0031929	TOR signaling
GO:0031932	TORC2 complex
GO:0032259	methylation
GO:0032300	mismatch repair complex
GO:0032324	molybdopterin cofactor biosynthetic process
GO:0032508	DNA duplex unwinding
GO:0032559	adenyl ribonucleotide binding
GO:0032784	regulation of DNA-templated transcription, elongation
GO:0033014	tetrapyrrole biosynthetic process
GO:0033177	proton-transporting two-sector ATPase complex, proton-transporting domain
GO:0033608	formyl-CoA transferase activity
GO:0033735	aspartate dehydrogenase activity
GO:0033816	diaminobutyrate acetyltransferase activity
GO:0033856	pyridoxine 5'-phosphate synthase activity
GO:0033862	UMP kinase activity
GO:0033890	ribonuclease D activity
GO:0033990	ectoine synthase activity
GO:0034220	ion transmembrane transport
GO:0034314	Arp2/3 complex-mediated actin nucleation
GO:0034464	BBSome
GO:0035435	phosphate ion transmembrane transport
GO:0035438	cyclic-di-GMP binding
GO:0035444	nickel cation transmembrane transport
GO:0035556	intracellular signal transduction
GO:0035999	tetrahydrofolate interconversion
GO:0036361	racemase activity, acting on amino acids and derivatives
GO:0036374	glutathione hydrolase activity
GO:0036459	thiol-dependent ubiquitinyl hydrolase activity
GO:0042026	protein refolding
GO:0042128	nitrate assimilation
GO:0042132	fructose 1,6-bisphosphate 1-phosphatase activity
GO:0042158	lipoprotein biosynthetic process
GO:0042274	ribosomal small subunit biogenesis
GO:0042398	cellular modified amino acid biosynthetic process
GO:0042450	arginine biosynthetic process via ornithine
GO:0042558	pteridine-containing compound metabolic process
GO:0042597	periplasmic space
GO:0042619	poly-hydroxybutyrate biosynthetic process
GO:0042626	ATPase activity, coupled to transmembrane movement of substances
GO:0042773	ATP synthesis coupled electron transport
GO:0042803	protein homodimerization activity
GO:0042834	peptidoglycan binding
GO:0042853	L-alanine catabolic process
GO:0042888	molybdenum ion transmembrane transporter activity
GO:0042919	benzoate transport
GO:0042925	benzoate transmembrane transporter activity
GO:0042953	lipoprotein transport
GO:0042954	lipoprotein transporter activity
GO:0043022	ribosome binding
GO:0043039	tRNA aminoacylation
GO:0043043	peptide biosynthetic process
GO:0043115	precorrin-2 dehydrogenase activity
GO:0043140	ATP-dependent 3'-5' DNA helicase activity
GO:0043165	Gram-negative-bacterium-type cell outer membrane assembly
GO:0043190	ATP-binding cassette (ABC) transporter complex
GO:0043231	intracellular membrane-bounded organelle
GO:0043531	ADP binding
GO:0043546	molybdopterin cofactor binding
GO:0043565	sequence-specific DNA binding
GO:0043639	benzoate catabolic process
GO:0043772	acyl-phosphate glycerol-3-phosphate acyltransferase activity
GO:0043953	protein transport by the Tat complex
GO:0044038	cell wall macromolecule biosynthetic process
GO:0044205	'de novo' UMP biosynthetic process
GO:0044237	cellular metabolic process
GO:0044238	primary metabolic process
GO:0044249	cellular biosynthetic process
GO:0044341	sodium-dependent phosphate transport
GO:0044571	[2Fe-2S] cluster assembly
GO:0044780	bacterial-type flagellum assembly
GO:0044781	bacterial-type flagellum organization
GO:0045132	meiotic chromosome segregation
GO:0045156	electron transporter, transferring electrons within the cyclic electron transport pathway of photosynthesis activity
GO:0045239	tricarboxylic acid cycle enzyme complex
GO:0045254	pyruvate dehydrogenase complex
GO:0045261	proton-transporting ATP synthase complex, catalytic core F(1)
GO:0045263	proton-transporting ATP synthase complex, coupling factor F(o)
GO:0045277	respiratory chain complex IV
GO:0045281	succinate dehydrogenase complex
GO:0045300	acyl-[acyl-carrier-protein] desaturase activity
GO:0045329	carnitine biosynthetic process
GO:0045333	cellular respiration
GO:0045454	cell redox homeostasis
GO:0045735	nutrient reservoir activity
GO:0045892	negative regulation of transcription, DNA-templated
GO:0045893	positive regulation of transcription, DNA-templated
GO:0045936	negative regulation of phosphate metabolic process
GO:0046034	ATP metabolic process
GO:0046148	pigment biosynthetic process
GO:0046168	glycerol-3-phosphate catabolic process
GO:0046294	formaldehyde catabolic process
GO:0046406	magnesium protoporphyrin IX methyltransferase activity
GO:0046429	4-hydroxy-3-methylbut-2-en-1-yl diphosphate synthase activity
GO:0046540	U4/U6 x U5 tri-snRNP complex
GO:0046653	tetrahydrofolate metabolic process
GO:0046654	tetrahydrofolate biosynthetic process
GO:0046854	phosphatidylinositol phosphorylation
GO:0046855	inositol phosphate dephosphorylation
GO:0046872	metal ion binding
GO:0046873	metal ion transmembrane transporter activity
GO:0046912	transferase activity, transferring acyl groups, acyl groups converted into alkyl on transfer
GO:0046914	transition metal ion binding
GO:0046933	proton-transporting ATP synthase activity, rotational mechanism
GO:0046982	protein heterodimerization activity
GO:0046983	protein dimerization activity
GO:0047304	2-aminoethylphosphonate-pyruvate transaminase activity
GO:0047307	diaminobutyrate-pyruvate transaminase activity
GO:0047429	nucleoside-triphosphate diphosphatase activity
GO:0047475	phenylacetate-CoA ligase activity
GO:0047869	dimethylpropiothetin dethiomethylase activity
GO:0048034	heme O biosynthetic process
GO:0048037	cofactor binding
GO:0048038	quinone binding
GO:0048500	signal recognition particle
GO:0048529	magnesium-protoporphyrin IX monomethyl ester (oxidative) cyclase activity
GO:0050017	L-3-cyanoalanine synthase activity
GO:0050126	N-carbamoylputrescine amidase activity
GO:0050144	nucleoside deoxyribosyltransferase activity
GO:0050194	phosphonoacetaldehyde hydrolase activity
GO:0050242	pyruvate, phosphate dikinase activity
GO:0050353	trimethyllysine dioxygenase activity
GO:0050380	undecaprenyl-diphosphatase activity
GO:0050487	sulfoacetaldehyde acetyltransferase activity
GO:0050511	undecaprenyldiphospho-muramoylpentapeptide beta-N-acetylglucosaminyltransferase activity
GO:0050515	4-(cytidine 5'-diphospho)-2-C-methyl-D-erythritol kinase activity
GO:0050567	glutaminyl-tRNA synthase (glutamine-hydrolyzing) activity
GO:0050660	flavin adenine dinucleotide binding
GO:0050661	NADP binding
GO:0050662	coenzyme binding
GO:0050825	ice binding
GO:0050897	cobalt ion binding
GO:0050920	regulation of chemotaxis
GO:0050992	dimethylallyl diphosphate biosynthetic process
GO:0051082	unfolded protein binding
GO:0051087	chaperone binding
GO:0051103	DNA ligation involved in DNA repair
GO:0051205	protein insertion into membrane
GO:0051259	protein complex oligomerization
GO:0051260	protein homooligomerization
GO:0051287	NAD binding
GO:0051301	cell division
GO:0051304	chromosome separation
GO:0051536	iron-sulfur cluster binding
GO:0051537	2 iron, 2 sulfur cluster binding
GO:0051539	4 iron, 4 sulfur cluster binding
GO:0051745	4-hydroxy-3-methylbut-2-en-1-yl diphosphate reductase activity
GO:0051903	S-(hydroxymethyl)glutathione dehydrogenase activity
GO:0051920	peroxiredoxin activity
GO:0051996	squalene synthase activity
GO:0052547	regulation of peptidase activity
GO:0052855	ADP-dependent NAD(P)H-hydrate dehydratase activity
GO:0052906	tRNA (guanine(37)-N(1))-methyltransferase activity
GO:0055085	transmembrane transport
GO:0055114	oxidation-reduction process
GO:0061024	membrane organization
GO:0070006	metalloaminopeptidase activity
GO:0070063	RNA polymerase binding
GO:0070069	cytochrome complex
GO:0070402	NADPH binding
GO:0070475	rRNA base methylation
GO:0070588	calcium ion transmembrane transport
GO:0070694	deoxyribonucleoside 5'-monophosphate N-glycosidase activity
GO:0071268	homocysteine biosynthetic process
GO:0071555	cell wall organization
GO:0071704	organic substance metabolic process
GO:0071709	membrane assembly
GO:0071805	potassium ion transmembrane transport
GO:0071949	FAD binding
GO:0071973	bacterial-type flagellum-dependent cell motility
GO:0072488	ammonium transmembrane transport
GO:0097266	phenylacetyl-CoA 1,2-epoxidase activity
GO:0097367	carbohydrate derivative binding
GO:0097428	protein maturation by iron-sulfur cluster transfer
GO:0101030	tRNA-guanine transglycosylation
GO:1901135	carbohydrate derivative metabolic process
GO:1901137	carbohydrate derivative biosynthetic process

## Sheet: Supplementary Table S6
Supprementary Table S6. The 617 uique gene IDs and annotations of Nemacytus decipiens genome
gene ID	containing domain
g6	Phosphogluconate dehydrogenase (decarboxylating) C-term
g32	-
g69	-
g89	-
g104	Heavy-metal resistance
g114	-
g184	-
g201	Leukotriene A4 hydrolase, C-terminal
g264	Domain of unknown function (DUF4679), Protein of unknown function (DUF1682), Protein of unknown function (DUF3987), RNA polymerase III RPC4
g286	-
g294	-
g405	Protein of unknown function (DUF3729)
g414	-
g474	-
g561	-
g629	-
g665	-
g674	-
g690	Protein of unknown function (DUF2732)
g692	-
g734	-
g748	-
g817	-
g821	-
g906	-
g948	-
g976	-
g980	Major Facilitator Superfamily, Putative sensor, Gram positive anchor
g1061	-
g1068	-
g1095	-
g1166	-
g1389	-
g1448	-
g1523	-
g1553	-
g1568	-
g1591	-
g1674	-
g1679	Domain of unknown function (DUF4307), Domain of unknown function (DUF4713)
g1687	-
g1688	Steroid receptor coactivator
g1690	Anti-sigma-K factor rskA
g1692	-
g1693	-
g1694	ML-like domain
g1695	-
g1922	-
g1956	Transcriptional regulator, Helicobacter pylori IceA2 protein
g1989	Gammaherpesvirus capsid protein
g2092	-
g2112	-
g2143	-
g2163	-
g2206	Surfactant protein C, N terminal propeptide
g2210	-
g2267	Transcription factor IIA, alpha/beta subunit
g2276	G protein-regulated inducer of neurite outgrowth C-terminus
g2313	-
g2407	-
g2448	-
g2450	-
g2472	-
g2476	-
g2496	-
g2513	SAP domain, CDC45-like protein, Domain of unknown function (DUF4407), Borrelia P83/100 protein, Pal1 cell morphology protein, Menin, Bacterial protein of unknown function (DUF883)
g2515	-
g2544	SPX domain
g2588	-
g2633	-
g2778	Predicted membrane protein (DUF2243)
g2781	-
g2982	MRC1-like domain
g2987	Spermatozal protamine family, Procyclic acidic repetitive protein (PARP)
g3025	-
g3026	Protein of unknown function (DUF1180)
g3098	-
g3100	-
g3162	-
g3163	-
g3248	Kelch motif
g3254	-
g3270	-
g3288	-
g3306	Gammaherpesvirus capsid protein
g3335	-
g3400	Centromere protein B dimerisation domain, Bone sialoprotein II (BSP-II), Myc amino-terminal region, Domain of unknown function (DUF4746), Mitochondrial calcium uniporter, Tankyrase binding protein C terminal domain, RXT2-like, N-terminal, Uncharacterised protein family (UPF0239), PPR repeat, DNA polymerase phi, PPR repeat family, Epstein-Barr virus nuclear antigen 3 (EBNA-3), Death-associated pro…
g3420	-
g3459	Transmembrane protein, ZIP Zinc transporter, Domain of unknown function (DUF4614), CDC45-like protein, Signal recognition particle, alpha subunit, N-terminal, Salt tolerance down-regulator, Presenilin
g3551	-
g3565	-
g3676	-
g3765	ORMDL family
g3786	-
g3789	-
g3826	-
g3836	-
g3837	Growth-arrest specific micro-tubule binding, Mnd1 family
g3873	-
g3904	Fructosamine kinase
g3906	-
g3909	-
g4000	-
g4003	Prefoldin subunit, Dispersed gene family protein 1 of Trypanosoma cruzi C-terminus
g4064	-
g4108	Flagella accessory protein C (FlaC)
g4140	Transcription factor IIA, alpha/beta subunit
g4141	NeuB family, Mnd1 family
g4145	Unstructured region C-term to UIM in Ataxin3, Segment polarity protein dishevelled (Dsh) C terminal, ARC105 or Med15 subunit of Mediator complex non-fungal, Sporulation lipoprotein YhcN/YlaJ (Spore_YhcN_YlaJ), Cysteine-rich TM module stress tolerance
g4211	-
g4215	-
g4216	-
g4235	RXT2-like, N-terminal, Intra-flagellar transport protein 57, NOA36 protein, DNA polymerase phi
g4270	14-3-3 protein
g4285	-
g4288	-
g4301	-
g4316	-
g4317	-
g4332	-
g4340	-
g4402	-
g4403	-
g4416	Immunity protein 49, Carbohydrate binding domain (family 11), Toprim domain
g4417	Uncharacterized protein conserved in bacteria (DUF2332)
g4420	UNC119-binding protein C5orf30 homologue
g4421	-
g4457	-
g4497	-
g4506	-
g4509	-
g4532	-
g4540	Adenomatous polyposis coli tumour suppressor protein, Nbl1 / Borealin N terminal, 60s Acidic ribosomal protein, Glycosyl hydrolase family 9
g4545	Pox virus Ag35 surface protein, Cytomegalovirus UL84 protein
g4550	S-antigen protein
g4554	Oxysterol-binding protein
g4562	-
g4573	-
g4607	HemN C-terminal domain, Herpesvirus dUTPase protein
g4615	-
g4637	ORF11CD3 domain
g4780	-
g4792	MotA/TolQ/ExbB proton channel family, Domain of unknown function (DUF4407), Haemolysin XhlA, MnmE helical domain, Protein of unknown function (DUF972), Afadin- and alpha -actinin-Binding
g4798	Nuclear RNA-splicing-associated protein, Domain of unknown function (DUF755), Immortalisation up-regulated protein, Rhoptry-associated protein 1 (RAP-1)
g4821	-
g4831	-
g4897	-
g4906	-
g4918	-
g4960	Bacteriophage Lambda NinG protein, DDHD domain, Zn-ribbon containing protein, Presenilin, Domain of unknown function (DUF4407), Eukaryotic translation initiation factor 3 subunit 7 (eIF-3), Serine incorporator (Serinc), Stage II sporulation protein P (SpoIIP), Domain of unknown function (DUF4834), Neurotransmitter-gated ion-channel transmembrane region, E2F-associated phosphoprotein, Rubredoxin-l…
g5030	-
g5032	-
g5037	-
g5041	-
g5074	Ribosomal L29 protein, Ribbon-helix-helix domain
g5078	ATP phosphoribosyltransferase, Merozoite surface antigen 2c
g5130	-
g5189	Fusaric acid resistance protein family, FUSC-like inner membrane protein yccS, Uncharacterised conserved protein, Dot/Icm substrate protein
g5252	-
g5290	-
g5318	-
g5343	-
g5362	Pneumovirinae attachment membrane glycoprotein G
g5399	-
g5403	-
g5405	Sporulation protein YtfJ (Spore_YtfJ), Potassium channel Kv1.4 tandem inactivation domain
g5406	-
g5419	HemY protein N-terminus
g5471	P protein C-terminus, Transcription initiation factor TFIID component TAF4 family, DNA double-strand break repair and V(D)J recombination protein XRCC4
g5511	-
g5587	REV protein (anti-repression trans-activator protein)
g5609	Cwf15/Cwc15 cell cycle control protein, BUD22, Transmembrane domain of transglycosylase PBP1 at N-terminal
g5647	Protein of unknown function (DUF3619), Mycoplasma MFS transporter
g5782	-
g5801	-
g5905	-
g5956	60s Acidic ribosomal protein
g5976	-
g5978	Prefoldin subunit
g5983	-
g5984	DEAD/DEAH box helicase, Reovirus sigma C capsid protein
g6064	-
g6065	-
g6116	-
g6117	-
g6256	-
g6299	-
g6359	Radial spokehead-like protein, Sporozoite P67 surface antigen
g6360	-
g6404	-
g6419	-
g6462	-
g6550	Disulphide isomerase, Peptidase propeptide and YPEB domain
g6599	-
g6604	Insulin-like growth factor II E-peptide
g6706	-
g6735	-
g6785	-
g6858	-
g6859	-
g6860	-
g6889	-
g6915	-
g7003	-
g7022	-
g7024	-
g7036	-
g7039	-
g7042	-
g7043	VID27 cytoplasmic protein
g7047	-
g7049	-
g7070	-
g7078	Bacterial type II/III secretion system short domain, BON domain
g7085	-
g7086	-
g7088	-
g7108	-
g7155	-
g7156	Bacterial signalling protein N terminal repeat
g7176	-
g7218	SH3 domain
g7232	-
g7314	-
g7331	FHA Ki67 binding domain of hNIFK
g7339	-
g7361	-
g7368	-
g7490	-
g7491	REV protein (anti-repression trans-activator protein), Titin Z
g7494	Transcription factor IIA, alpha/beta subunit, Ryanodine Receptor TM 4-6, CDC45-like protein, Topoisomerase II-associated protein PAT1, Nop53 (60S ribosomal biogenesis), Suppressor of forked protein (Suf), Sine oculis-binding protein, Protein of unknown function (DUF2722), Nucleoporin protein Ndc1-Nup, Septum formation initiator
g7588	-
g7589	Tissue inhibitor of metalloproteinase
g7611	Doublesex-and mab-3-related transcription factor C1 and C2, Domain of unknown function (DUF4872), Protein of unknown function (DUF1180)
g7623	-
g7624	MerC mercury resistance protein
g7629	-
g7638	-
g7645	-
g7646	-
g7655	SAM domain (Sterile alpha motif), Glyoxalase/Bleomycin resistance protein/Dioxygenase superfamily
g7694	-
g7730	Domain of unknown function (DUF4179)
g8028	Ribosomal protein L13e
g8076	Protein of unknown function (DUF1328), SBF-like CPA transporter family (DUF4137), Cellulose biosynthesis protein BcsF, CD34/Podocalyxin family
g8112	-
g8126	-
g8168	-
g8237	Carnitine deficiency-associated protein 3, C-terminal duplication domain of Friend of PRMT1
g8255	-
g8332	-
g8373	-
g8420	-
g8443	-
g8445	Nop14-like family, SDA1, CDC45-like protein, BUD22, Protein of unknown function (DUF2722)
g8492	PT repeat, Pretoxin HINT domain, Pre-toxin TG, Pre-toxin domain with VENN motif
g8494	-
g8558	-
g8559	-
g8616	-
g8657	-
g8675	-
g8688	-
g8717	Pre-toxin domain with VENN motif
g8742	WSC domain, Scorpion toxin-like domain, Thyroglobulin type-1 repeat
g8761	Ankyrin repeats (3 copies), Ankyrin repeat
g8801	QPP
g8886	-
g8888	Ulp1 protease family, C-terminal catalytic domain
g8934	Protein of unknown function (DUF1104)
g8972	-
g8992	-
g9000	-
g9021	-
g9038	-
g9041	-
g9250	-
g9473	-
g9477	-
g9481	Suppressor of forked protein (Suf), Ryanodine Receptor TM 4-6, Ceramide synthase regulator, Transcription factor IIA, alpha/beta subunit, Hydin Adenylate kinase-like domain, Neurotransmitter-gated ion-channel transmembrane region, Spt20 family, Peptidase family S49 N-terminal, Aluminium activated malate transporter, Peroxisomal membrane anchor protein (Pex14p) conserved region, Protein of unknown…
g9563	-
g9578	-
g9580	Nucleoplasmin/nucleophosmin domain
g9616	E4 protein, Procyclic acidic repetitive protein (PARP), Neuroendocrine-specific golgi protein P55 (NESP55)
g9620	Aldo/keto reductase family
g9715	Domain of unknown function (DUF1840), fungal STAND N-terminal Goodbye domain, Centromere protein H (CENP-H)
g9741	-
g9764	-
g9790	-
g9810	-
g9814	-
g9828	-
g9862	-
g9875	Protein of unknown function (DUF3742), 60s Acidic ribosomal protein, Domain of unknwon function (DUF3824)
g9880	Domain of unknown function (DUF4637), Bone sialoprotein II (BSP-II), Transmembrane domain of transglycosylase PBP1 at N-terminal, Nop14-like family, Domain of unknown function (DUF4746), Myc amino-terminal region, FAM176 family, Ryanodine Receptor TM 4-6, CDC45-like protein, Translocon-associated protein (TRAP), alpha subunit, Pox virus Ag35 surface protein, Nucleopolyhedrovirus capsid protein P8…
g9922	-
g10022	Mycolic acid cyclopropane synthetase
g10046	-
g10051	-
g10123	Golgi-body localisation protein domain, SPX domain, Presenilin, Bul1 N terminus, Domain of unknown function (DUF4207), Transport protein Trs120 or TRAPPC9, TRAPP II complex subunit
g10141	-
g10179	Predicted membrane protein (DUF2106)
g10185	Heat-stable enterotoxin B, secretory, Phage tail fibre adhesin Gp38
g10186	Arginine and glutamate-rich 1, Uncharacterised protein family (UPF0154)
g10204	-
g10219	Surface lipoprotein of Spirochaetales order, RNA polymerase III RPC4
g10225	-
g10259	-
g10274	-
g10275	-
g10276	VWA-like domain (DUF2201)
g10358	-
g10387	-
g10414	-
g10508	-
g10509	Domain of unknown function (DUF4455), Mediator complex subunit 28, Uncharacterised protein family (UPF0231), VIT family
g10510	Roadblock/LC7 domain, Heavy-metal resistance
g10511	-
g10568	Phage Mu protein F like protein, Protein of unknown function (DUF3027)
g10577	-
g10587	-
g10636	Ankyrin repeats (3 copies), Ankyrin repeats (many copies)
g10649	-
g10650	-
g10672	-
g10689	-
g10799	-
g10802	Clostripain family
g10803	DDHD domain
g10804	N-terminal segments of PfEMP1
g10822	-
g10851	-
g10882	-
g10891	-
g10894	Domain of unknown function (DUF4414)
g10901	Cilia BBSome complex subunit 10, DNA transporter
g10902	-
g10923	-
g10929	-
g10968	-
g10975	-
g10997	Protein of unknown function (DUF3938), Unstructured region between RBD and GoLoco
g11039	-
g11050	-
g11083	-
g11087	-
g11157	Protein of unknown function (DUF1180), Transmembrane protein
g11191	-
g11199	Phloem protein 2, HupF/HypC family
g11264	VEFS-Box of polycomb protein
g11265	-
g11266	-
g11348	-
g11382	-
g11391	-
g11392	-
g11408	Transmembrane domain of transglycosylase PBP1 at N-terminal
g11497	IncA protein, Synaptonemal complex central element protein 3, Gammaherpesvirus capsid protein
g11548	-
g11550	-
g11596	-
g11611	-
g11612	Protein of unknown function (DUF1631)
g11660	-
g11684	-
g11686	-
g11717	Intraflagellar transport complex B, subunit 20, Cytochrome oxidase maturation protein cbb3-type
g11746	-
g11752	ORF11CD3 domain
g11768	-
g11796	SUR7/PalI family
g11824	Leucine-rich repeats of kinetochore protein Cenp-F/LEK1, Protein of unknown function (DUF421), KELK-motif containing domain of MRCK Ser/Thr protein kinase, IncA protein, BRE1 E3 ubiquitin ligase
g11843	-
g11848	-
g11858	Domain of unknown function (DUF5070)
g11887	-
g11904	-
g11908	-
g11909	AsmA-like C-terminal region
g11939	-
g12250	-
g12251	Fic/DOC family N-terminal
g12252	-
g12262	Domain of unknown function (DUF5056)
g12303	-
g12569	-
g12571	-
g12572	-
g12635	-
g12694	-
g12702	Transcription factor IIA, alpha/beta subunit, Suppressor of forked protein (Suf), Selenoprotein P, N terminal region, Spt20 family, ZIP Zinc transporter, Peroxisomal membrane anchor protein (Pex14p) conserved region, Presenilin, Neurotransmitter-gated ion-channel transmembrane region, High-temperature-induced dauer-formation protein
g12716	Protein of unknown function (DUF3681), Prominin, Transmembrane 52, Bacterial protein of unknown function (DUF898)
g12725	-
g12778	-
g12972	SseB protein C-terminal domain, Domain of unknown function (DUF4772), SlyX
g13000	-
g13073	-
g13087	-
g13090	-
g13141	-
g13154	-
g13168	-
g13181	-
g13196	-
g13202	-
g13216	-
g13217	-
g13219	-
g13220	-
g13233	-
g13252	-
g13258	-
g13259	-
g13260	-
g13261	-
g13267	-
g13269	-
g13271	-
g13272	Ulp1 protease family, C-terminal catalytic domain
g13275	-
g13300	-
g13339	-
g13428	-
g13434	-
g13437	-
g13454	-
g13457	Type II secretion system protein B, Type II secretion system protein C, Domain of unknown function (DUF1933), Lytic transglycolase
g13464	-
g13479	-
g13508	-
g13509	Cadherin-like
g13510	Rifampin ADP-ribosyl transferase
g13526	-
g13538	-
g13585	-
g13587	Bin/amphiphysin/Rvs domain for vesicular trafficking
g13647	-
g13730	-
g13742	Periplasmic binding protein-like domain
g13800	-
g13842	-
g13845	-
g13849	-
g13851	-
g13855	-
g13856	-
g13861	-
g13870	-
g13871	-
g13938	Coiled-coil N-terminus of cGMP-dependent protein kinase, C-terminal duplication domain of Friend of PRMT1
g13945	-
g13946	-
g13947	BAR domain
g13950	-
g13959	-
g13963	Protein of unknown function (DUF1490)
g13985	DNA polymerase phi, Pes-10, Transmembrane domain of transglycosylase PBP1 at N-terminal
g13998	-
g14004	-
g14054	Transcriptional regulator DsbA
g14070	Dynactin subunit p22
g14087	-
g14090	-
g14093	-
g14097	-
g14119	-
g14157	Protein of unknown function (DUF2774), PE family, PE-PPE domain
g14162	-
g14302	-
g14305	-
g14306	-
g14309	Prefoldin subunit
g14310	-
g14311	Protein of unknown function (DUF2894)
g14314	-
g14319	-
g14326	Aspartyl protease, Carnitine deficiency-associated protein 3
g14334	-
g14338	R67 dihydrofolate reductase
g14341	-
g14349	Glycosyl hydrolase family 36 N-terminal domain
g14352	-
g14415	Protein of unknown function (DUF1777), Domain of unknown function (DUF4175), Eukaryotic translation initiation factor 3 subunit 7 (eIF-3), Suppressor of forked protein (Suf), AAA domain, Domain of unknown function (DUF1980), Ryanodine Receptor TM 4-6, Fms-interacting protein, Domain of Unknown Function (DUF913), FAM91 C-terminus, Protein Family FAM60A, Peroxisomal membrane anchor protein (Pex14p)…
g14416	-
g14421	Domain of unknown function (DUF4766)
g14423	Domain of unknown function (DUF4414)
g14460	ATP synthase subunit D, Centrosomin N-terminal motif 1, Spindle and kinetochore-associated protein 1, Vacuolar sorting 38 and autophagy-related subunit 14, Cell division protein ZapB, Spc7 kinetochore protein, B-cell receptor-associated protein 31-like, Lipoprotein leucine-zipper, Mnd1 family, Septum formation initiator, Nuclear pore component
g14598	-
g14724	-
g14802	Chitin recognition protein
g14876	-
g14916	Transcription factor IIA, alpha/beta subunit, Spt20 family
g14919	-
g14924	-
g14925	Protein of unknown function (DUF1155)
g14927	-
g14936	-
g14965	gag-polypeptide of LTR copia-type, Retrotransposon gag protein
g14966	-
g14976	-
g14978	-
g14980	-
g14990	-
g15069	-
g15122	Late cornified envelope
g15174	-
g15181	-
g15182	Peptidase propeptide and YPEB domain
g15186	-
g15188	-
g15203	SseB protein C-terminal domain, Phi-29-like late genes activator (early protein GP4), Domain of unknown function (DUF4772), Domain of unknown function (DUF1854)
g15207	-
g15211	-
g15212	-
g15214	-
g15217	-
g15222	-
g15227	Hypoxia induced protein conserved region, SdpI/YhfL protein family
g15238	Reverse transcriptase (RNA-dependent DNA polymerase), Daxx N-terminal Rassf1C-interacting domain, Ataxin 2 SM domain, Tick histamine binding protein
g15281	-
g15310	-
g15329	-
g15336	Domain of unknown function (DUF4620), Potassium channel Kv1.4 tandem inactivation domain, Mediator complex subunit 3 fungal
g15337	-
g15338	-
g15346	-
g15358	-
g15359	Protein of unknown function (DUF1631), Calpain inhibitor, DEC-1 protein, N-terminal region
g15371	-
g15388	-
g15389	Modulator of retrovirus infection, YqfQ-like protein
g15393	-
g15414	-
g15430	-
g15462	-
g15464	Uncharacterized protein conserved in bacteria (DUF2076)
g15471	Domain of unknown function (DUF374)
g15473	pinin/SDK conserved region
g15492	Alkyl sulfatase dimerisation
g15494	-
g15499	-
g15500	Potassium channel Kv1.4 tandem inactivation domain
g15523	-
g15537	-
g15564	Snapin/Pallidin
g15571	-
g15574	RNA recognition motif. (a.k.a. RRM, RBD, or RNP domain)
g15576	PHD-finger, Penaeidin, PHD-like zinc-binding domain
g15580	Ribosome receptor lysine/proline rich region
g15587	Neuronal helix-loop-helix transcription factor, Pes-10, DNA polymerase phi
g15595	Mid-1-related chloride channel (MCLC), Anaphase-promoting complex APC subunit CDC26, Protein Family FAM60A, Arginine/serine-rich protein PNISR
g15596	-
g15597	Bacterial cellulose synthase subunit
g15603	Dynein light intermediate chain (DLIC)
g15621	-
g15623	Pleckstrin homology domain
g15632	CDC45-like protein, Nop14-like family, SDA1, Nuclear protein MDM1, Protein of unknown function (DUF1510), dsRNA-gated channel SID-1, RNA polymerase I specific transcription initiation factor RRN3, Transmembrane protein, BUD22, DNA polymerase subunit Cdc27, Transcription initiation factor IIF, alpha subunit (TFIIF-alpha), SIT4 phosphatase-associated protein, Ras-mediated vulval-induction antagonist
g15638	Leucine-rich repeats of kinetochore protein Cenp-F/LEK1, IncA protein, Protein of unknown function (DUF421), KELK-motif containing domain of MRCK Ser/Thr protein kinase, TPR/MLP1/MLP2-like protein, BRE1 E3 ubiquitin ligase, Reovirus sigma C capsid protein
g15751	-
g15765	-
g15786	Filament-like plant protein, long coiled-coil
g15798	-
g15815	-
g15830	-
g15842	Predicted coiled-coil domain-containing protein (DUF2360), Peroxisomal membrane anchor protein (Pex14p) conserved region, Mitochondrial fission regulator
g15844	Crustacean cuticle protein repeat
g15851	-
g15852	-
g15855	Protein of unknown function (DUF2939), Kisspeptin, Neogenin C-terminus
g15867	NAD-binding of NADP-dependent 3-hydroxyisobutyrate dehydrogenase, Peptidase M15, PqqA family
g15924	-
g15948	-
g15994	Herpesvirus UL17 protein, Domain of unknown function (DUF966), Domain of unknown function (DUF4776), CDC45-like protein, Folliculin-interacting protein N-terminus
g16001	-
g16042	-
g16058	-
g16062	Bone sialoprotein II (BSP-II)
g16071	-
g16108	-
g16110	-
g16131	DNA polymerase subunit Cdc27
g16170	Domain of unknown function (DUF4719)
g16171	-
g16191	-
g16202	-
g16206	UDP-3-O-[3-hydroxymyristoyl] glucosamine N-acyltransferase, LpxD
g16223	-
g16289	-
g16290	-
g16306	Deoxyribonuclease NucA/NucB
g16323	-
g16338	-
g16437	DEC-1 protein, N-terminal region
g16479	DM DNA binding domain
g16549	BsuBI/PstI restriction endonuclease C-terminus, Protein of unknown function (DUF3012)
g16552	-
g16584	-
g16586	CDC45-like protein
g16587	-
g16591	gag-polypeptide of LTR copia-type
g16593	-
g16594	-
g16596	PEP-utilising enzyme, N-terminal, Exonuclease VII, large subunit, Hydin Adenylate kinase-like domain
g16606	Hepatitis core antigen
g16607	-
g16632	-
g16654	-
g16680	-
g16698	GlnD PII-uridylyltransferase
g16726	-
g16760	Totivirus coat protein
g16761	-
g16762	-
g16768	Pou domain - N-terminal to homeobox domain
g16769	-
g16770	Domain of unknown function (DUF4407)
g16951	-

## Sheet: Supplementary Table S7
Supplementary Table S7. Gene and Pfam IDs definied as the putative extracellular matrix genes in seven organisms
Species name	Gene ID	Pfam ID	Domain name
Nemacystus decipiens	g12	PF02558.14	Ketopantoate reductase PanE/ApbA
	g41	PF12849.5	PBP superfamily domain
	g100	PF13517.4	Repeat domain in Vibrio, Colwellia, Bradyrhizobium and Shewanella
	g102	PF02113.13	D-Ala-D-Ala carboxypeptidase 3 (S13) family
	g146	PF03480.11	Bacterial extracellular solute-binding protein, family 7
	g163	PF01553.19	Acyltransferase
	g184	-	-
	g254	PF00160.19	Cyclophilin type peptidyl-prolyl cis-trans isomerase/CLD
	g312	PF00691.18	OmpA family
	g315	PF13416.4	Bacterial extracellular solute-binding protein
	g327	PF13416.4	Bacterial extracellular solute-binding protein
	g348	PF08448.8	PAS fold
	g353	PF04773.11	FecR protein
	g407	PF00501.26	AMP-binding enzyme
	g423	PF11376.6	Protein of unknown function (DUF3179)
	g474	-	-
	g476	PF00497.18	Bacterial extracellular solute-binding proteins, family 3
	g513	PF04333.11	MlaA lipoprotein
	g526	PF13672.4	Protein phosphatase 2C
	g535	PF00691.18	OmpA family
	g542	PF04052.11	TolB amino-terminal domain
	g556	PF03749.11	Sugar fermentation stimulation protein
	g594	PF09601.8	Protein of unknown function (DUF2459)
	g599	PF00691.18	OmpA family
	g669	PF13416.4	Bacterial extracellular solute-binding protein
	g683	PF13416.4	Bacterial extracellular solute-binding protein
	g690	PF10809.6	Protein of unknown function (DUF2732)
	g699	PF01436.19	NHL repeat
	g708	PF00496.20	Bacterial extracellular solute-binding proteins, family 5 Middle
	g730	PF04314.11	Copper chaperone PCu(A)C
	g733	PF00497.18	Bacterial extracellular solute-binding proteins, family 3
	g757	PF13406.4	Transglycosylase SLT domain
	g774	PF01103.21	Surface antigen
	g817	-	-
	g831	PF05762.12	VWA domain containing CoxE-like protein
	g835	PF05036.11	Sporulation related domain
	g837	PF12833.5	Helix-turn-helix domain
	g882	PF03372.21	Endonuclease/Exonuclease/phosphatase family
	g886	PF13458.4	Periplasmic binding protein
	g945	PF03572.16	Peptidase family S41
	g949	PF07719.15	Tetratricopeptide repeat
	g1001	-	-
	g1009	PF03150.12	Di-haem cytochrome c peroxidase
	g1014	PF00581.18	Rhodanese-like domain
	g1059	PF09839.7	Uncharacterized protein conserved in bacteria (DUF2066)
	g1065	PF04945.11	YHS domain
	g1126	PF01738.16	Dienelactone hydrolase family
	g1140	PF16694.3	Cytochrome P460
	g1154	-	-
	g1185	PF11924.6	Inverse autotransporter, beta-domain
	g1235	PF01613.16	Flavin reductase like domain
	g1237	-	-
	g1266	PF13229.4	Right handed beta helix region
	g1308	PF00194.19	Eukaryotic-type carbonic anhydrase
	g1377	PF04187.11	Haem-binding uptake, Tiki superfamily, ChaN
	g1378	PF00310.19	Glutamine amidotransferases class-II
	g1402	PF00303.17	Thymidylate synthase
	g1436	PF04821.12	Timeless protein
	g1460	PF01112.16	Asparaginase
	g1495	PF16342.3	Domain of unknown function (DUF4972)
	g1543	PF01822.17	WSC domain
	g1558	PF13855.4	Leucine rich repeat
	g1559	-	-
	g1587	PF01822.17	WSC domain
	g1592	-	-
	g1599	PF13855.4	Leucine rich repeat
	g1604	PF03133.13	Tubulin-tyrosine ligase family
	g1617	PF00190.20	Cupin
	g1619	PF00190.20	Cupin
	g1620	PF00190.20	Cupin
	g1639	PF00270.27	DEAD/DEAH box helicase
	g1657	-	-
	g1702	PF04777.11	Erv1 / Alr family
	g1707	PF03160.12	Calx-beta domain
	g1725	PF00630.17	Filamin/ABP280 repeat
	g1731	PF08806.9	Sep15/SelM redox domain
	g1732	PF00355.24	Rieske [2Fe-2S] domain
	g1770	PF02434.14	Fringe-like
	g1838	PF16187.3	Middle or third domain of peptidase_M16
	g1845	-	-
	g1880	-	-
	g1887	PF10208.7	Degradation arginine-rich protein for mis-folding
	g1894	PF00069.23	Protein kinase domain
	g1912	PF07719.15	Tetratricopeptide repeat
	g1923	-	-
	g1943	PF00026.21	Eukaryotic aspartyl protease
	g1946	PF13704.4	Glycosyl transferase family 2
	g1959	PF00085.18	Thioredoxin
	g1989	PF06112.9	Gammaherpesvirus capsid protein
	g2022	-	-
	g2080	PF00092.26	von Willebrand factor type A domain
	g2109	PF13767.4	Domain of unknown function (DUF4168)
	g2150	PF14421.4	A distinct subfamily of CDD/CDA-like deaminases
	g2151	PF02415.15	Chlamydia polymorphic membrane protein (Chlamydia_PMP) repeat
	g2157	PF10961.6	Selenoprotein SelK_SelG
	g2193	PF01822.17	WSC domain
	g2227	-	-
	g2228	PF01822.17	WSC domain
	g2232	-	-
	g2300	-	-
	g2346	PF00082.20	Subtilase family
	g2377	PF13041.4	PPR repeat family
	g2381	PF00066.15	LNR domain
	g2427	PF13855.4	Leucine rich repeat
	g2482	PF02415.15	Chlamydia polymorphic membrane protein (Chlamydia_PMP) repeat
	g2497	-	-
	g2527	PF00106.23	short chain dehydrogenase
	g2544	PF03105.17	SPX domain
	g2551	PF13855.4	Leucine rich repeat
	g2556	PF00085.18	Thioredoxin
	g2614	PF02941.13	Ferredoxin thioredoxin reductase variable alpha chain
	g2718	PF02225.20	PA domain
	g2727	PF01063.17	Amino-transferase class IV
	g2901	PF00754.23	F5/8 type C domain
	g2910	PF00227.24	Proteasome subunit
	g2960	PF06351.9	Allene oxide cyclase
	g2986	PF00091.23	Tubulin/FtsZ family, GTPase domain
	g2987	PF08188.9	Spermatozal protamine family
	g2994	PF01822.17	WSC domain
	g2996	PF07738.11	Sad1 / UNC-like C-terminal
	g3002	PF13460.4	NAD(P)H-binding
	g3014	PF01822.17	WSC domain
	g3018	PF04755.10	PAP_fibrillin
	g3019	PF03351.15	DOMON domain
	g3020	PF03351.15	DOMON domain
	g3021	PF13517.4	Repeat domain in Vibrio, Colwellia, Bradyrhizobium and Shewanella
	g3025	-	-
	g3026	PF06679.10	Protein of unknown function (DUF1180)
	g3035	PF13489.4	Methyltransferase domain
	g3050	PF03567.12	Sulfotransferase family
	g3053	PF13374.4	Tetratricopeptide repeat
	g3077	PF03254.11	Xyloglucan fucosyltransferase
	g3118	PF03692.13	Putative zinc- or iron-chelating domain
	g3125	PF00008.25	EGF-like domain
	g3134	PF13229.4	Right handed beta helix region
	g3151	PF00141.21	Peroxidase
	g3168	PF05822.10	Pyrimidine 5'-nucleotidase (UMPH-1)
	g3212	PF00248.19	Aldo/keto reductase family
	g3225	-	-
	g3269	PF03567.12	Sulfotransferase family
	g3329	PF03567.12	Sulfotransferase family
	g3340	-	-
	g3352	PF12238.6	Merozoite surface antigen 2c
	g3354	PF10342.7	Ser-Thr-rich glycosyl-phosphatidyl-inositol-anchored membrane family
	g3392	PF03438.11	Pneumovirus NS1 protein
	g3393	-	-
	g3394	PF03438.11	Pneumovirus NS1 protein
	g3397	PF16378.3	Domain of unknown function
	g3425	-	-
	g3427	PF04945.11	YHS domain
	g3428	PF04945.11	YHS domain
	g3434	PF00264.18	Common central domain of tyrosinase
	g3470	PF13460.4	NAD(P)H-binding
	g3492	PF07731.12	Multicopper oxidase
	g3511	PF00630.17	Filamin/ABP280 repeat
	g3514	PF06426.12	Serine acetyltransferase, N-terminal
	g3519	PF01532.18	Glycosyl hydrolase family 47
	g3554	PF07974.11	EGF-like domain
	g3562	PF03537.11	Glycoside-hydrolase family GH114
	g3581	PF01852.17	START domain
	g3584	PF13469.4	Sulfotransferase family
	g3596	PF00085.18	Thioredoxin
	g3638	PF13749.4	Putative ATP-dependent DNA helicase recG C-terminal
	g3643	PF01112.16	Asparaginase
	g3662	-	-
	g3664	PF07819.11	PGAP1-like protein
	g3710	PF00012.18	Hsp70 protein
	g3747	PF00082.20	Subtilase family
	g3752	PF00009.25	Elongation factor Tu GTP binding domain
	g3755	PF06112.9	Gammaherpesvirus capsid protein
	g3762	PF06362.9	Protein of unknown function (DUF1067)
	g3768	PF11938.6	TLR4 regulator and MIR-interacting MSAP
	g3774	PF07209.10	Protein of unknown function (DUF1415)
	g3817	PF02492.17	CobW/HypB/UreG, nucleotide-binding domain
	g3888	PF02225.20	PA domain
	g3899	PF00717.21	Peptidase S24-like
	g3910	PF01822.17	WSC domain
	g3940	PF00450.20	Serine carboxypeptidase
	g3943	PF07974.11	EGF-like domain
	g3952	PF02492.17	CobW/HypB/UreG, nucleotide-binding domain
	g3980	PF01822.17	WSC domain
	g3999	PF13583.4	Metallo-peptidase family M12B Reprolysin-like
	g4030	PF01521.18	Iron-sulphur cluster biosynthesis
	g4049	PF00240.21	Ubiquitin family
	g4054	PF03328.12	HpcH/HpaI aldolase/citrate lyase family
	g4107	PF07714.15	Protein tyrosine kinase
	g4142	PF07714.15	Protein tyrosine kinase
	g4144	PF00428.17	60s Acidic ribosomal protein
	g4192	PF13225.4	Domain of unknown function (DUF4033)
	g4203	PF01822.17	WSC domain
	g4265	PF00557.22	Metallopeptidase family M24
	g4322	PF01822.17	WSC domain
	g4329	-	-
	g4355	PF10184.7	Uncharacterized conserved protein (DUF2358)
	g4405	PF01822.17	WSC domain
	g4406	PF01822.17	WSC domain
	g4415	PF04773.11	FecR protein
	g4427	-	-
	g4446	PF00245.18	Alkaline phosphatase
	g4450	PF09851.7	Short C-terminal domain
	g4559	PF01822.17	WSC domain
	g4658	PF00085.18	Thioredoxin
	g4663	PF03152.12	Ubiquitin fusion degradation protein UFD1
	g4675	-	-
	g4679	PF00293.26	NUDIX domain
	g4703	PF01789.14	PsbP
	g4705	PF03109.14	ABC1 family
	g4707	PF14153.4	Spore coat protein CotO
	g4767	PF08450.10	SMP-30/Gluconolaconase/LRE-like region
	g4832	PF05725.10	FNIP Repeat
	g4873	PF03016.13	Exostosin family
	g4976	PF12075.6	KN motif
	g4981	PF14295.4	PAN domain
	g4992	PF13483.4	Beta-lactamase superfamily domain
	g5117	PF01061.22	ABC-2 type transporter
	g5136	PF15780.3	Abnormal spindle-like microcephaly-assoc'd, ASPM-SPD-2-Hydin
	g5149	PF13202.4	EF hand
	g5196	PF05048.11	Periplasmic copper-binding protein (NosD)
	g5198	-	-
	g5245	PF03167.17	Uracil DNA glycosylase superfamily
	g5251	PF01409.18	tRNA synthetases class II core domain (F)
	g5255	PF03982.11	Diacylglycerol acyltransferase
	g5257	PF04755.10	PAP_fibrillin
	g5286	PF00085.18	Thioredoxin
	g5288	PF13582.4	Metallo-peptidase family M12B Reprolysin-like
	g5289	PF00404.16	Dockerin type I repeat
	g5290	-	-
	g5291	PF02669.13	K+-transporting ATPase, c chain
	g5298	-	-
	g5299	PF00404.16	Dockerin type I repeat
	g5329	PF00004.27	ATPase family associated with various cellular activities (AAA)
	g5368	PF00085.18	Thioredoxin
	g5400	PF01822.17	WSC domain
	g5411	PF03067.13	Lytic polysaccharide mono-oxygenase, cellulose-degrading
	g5420	PF01822.17	WSC domain
	g5423	PF00011.19	Hsp20/alpha crystallin family
	g5437	PF02777.16	Iron/manganese superoxide dismutases, C-terminal domain
	g5457	PF14741.4	N-terminal glycosyl-hydrolase-114-associated domain
	g5468	PF13469.4	Sulfotransferase family
	g5475	PF01128.17	2-C-methyl-D-erythritol 4-phosphate cytidylyltransferase
	g5479	PF06697.10	Protein of unknown function (DUF1191)
	g5505	PF02670.14	1-deoxy-D-xylulose 5-phosphate reductoisomerase
	g5590	-	-
	g5620	-	-
	g5635	PF13704.4	Glycosyl transferase family 2
	g5637	PF08894.9	Protein of unknown function (DUF1838)
	g5639	PF03364.18	Polyketide cyclase / dehydrase and lipid transport
	g5664	PF10250.7	GDP-fucose protein O-fucosyltransferase
	g5679	-	-
	g5687	PF13564.4	DoxX-like family
	g5704	-	-
	g5707	PF03567.12	Sulfotransferase family
	g5710	PF10358.7	N-terminal C2 in EEIG1 and EHBP1 proteins
	g5733	PF00040.17	Fibronectin type II domain
	g5741	PF12238.6	Merozoite surface antigen 2c
	g5865	PF16363.3	GDP-mannose 4,6 dehydratase
	g5892	PF00503.18	G-protein alpha subunit
	g5893	PF02431.13	Chalcone-flava-e isomerase
	g5919	PF04536.12	TPM domain
	g5925	PF14812.4	Transmembrane domain of transglycosylase PBP1 at N-terminal
	g5953	PF15994.3	Domain of unknown function (DUF4770)
	g5977	PF07722.11	Peptidase C26
	g6039	PF00190.20	Cupin
	g6049	PF00557.22	Metallopeptidase family M24
	g6051	PF12433.6	Parvovirus --structural protein 1
	g6056	PF10342.7	Ser-Thr-rich glycosyl-phosphatidyl-inositol-anchored membrane family
	g6057	PF00588.17	SpoU rRNA Methylase family
	g6079	PF15960.3	Domain of unknown function (DUF4763)
	g6102	PF00280.16	Potato inhibitor I family
	g6110	PF00160.19	Cyclophilin type peptidyl-prolyl cis-trans isomerase/CLD
	g6148	PF12036.6	Protein of unknown function (DUF3522)
	g6174	PF00183.16	Hsp90 protein
	g6175	PF08853.9	Domain of unknown function (DUF1823)
	g6200	PF05879.10	Root hair defective 3 GTP-binding protein (RHD3)
	g6205	-	-
	g6222	-	-
	g6257	PF11397.6	Glycosyltransferase (GlcNAc)
	g6286	PF03666.11	Nitrogen Permease regulator of amino acid transport activity 3
	g6298	PF01011.19	PQQ enzyme repeat
	g6369	PF08282.10	haloacid dehalogenase-like hydrolase
	g6400	-	-
	g6402	-	-
	g6403	PF13229.4	Right handed beta helix region
	g6407	PF13229.4	Right handed beta helix region
	g6412	-	-
	g6446	PF00450.20	Serine carboxypeptidase
	g6458	PF09082.8	Domain of unknown function (DUF1922)
	g6466	PF03572.16	Peptidase family S41
	g6497	PF01822.17	WSC domain
	g6521	-	-
	g6624	PF01569.19	PAP2 superfamily
	g6646	PF04253.13	Transferrin receptor-like dimerisation domain
	g6660	PF12037.6	Domain of unknown function (DUF3523)
	g6665	PF00149.26	Calcineurin-like phosphoesterase
	g6667	PF03639.11	Glycosyl hydrolase family 81
	g6705	PF00085.18	Thioredoxin
	g6721	PF00227.24	Proteasome subunit
	g6743	-	-
	g6747	PF05531.10	Nucleopolyhedrovirus P10 protein
	g6754	PF01764.23	Lipase (class 3)
	g6758	PF13855.4	Leucine rich repeat
	g6762	PF00805.20	Pentapeptide repeats (8 copies)
	g6767	PF01822.17	WSC domain
	g6786	-	-
	g6817	PF00462.22	Glutaredoxin
	g6837	PF00227.24	Proteasome subunit
	g6848	PF00266.17	Aminotransferase class-V
	g6875	PF12421.6	Fibronectin type III protein
	g6927	PF07714.15	Protein tyrosine kinase
	g6943	PF01218.16	Coproporphyrinogen III oxidase
	g6959	PF13561.4	Enoyl-(Acyl carrier protein) reductase
	g6982	PF07645.13	Calcium-binding EGF domain
	g7008	-	-
	g7025	PF04359.12	Protein of unknown function (DUF493)
	g7065	PF01822.17	WSC domain
	g7070	-	-
	g7077	PF01593.22	Flavin containing amine oxidoreductase
	g7130	PF00004.27	ATPase family associated with various cellular activities (AAA)
	g7222	PF00271.29	Helicase conserved C-terminal domain
	g7301	PF13855.4	Leucine rich repeat
	g7307	PF15348.4	Gemini of Cajal bodies-associated protein 8
	g7313	PF00188.24	Cysteine-rich secretory protein family
	g7315	PF00188.24	Cysteine-rich secretory protein family
	g7332	PF13855.4	Leucine rich repeat
	g7354	PF00082.20	Subtilase family
	g7370	PF03982.11	Diacylglycerol acyltransferase
	g7394	-	-
	g7407	PF03629.16	Carbohydrate esterase, sialic acid-specific acetylesterase
	g7416	PF00254.26	FKBP-type peptidyl-prolyl cis-trans isomerase
	g7505	PF03567.12	Sulfotransferase family
	g7508	PF13839.4	GDSL/SGNH-like Acyl-Esterase family found in Pmr5 and Cas1p
	g7526	-	-
	g7527	PF01822.17	WSC domain
	g7528	PF01822.17	WSC domain
	g7561	PF13229.4	Right handed beta helix region
	g7585	PF00708.16	Acylphosphatase
	g7597	PF00254.26	FKBP-type peptidyl-prolyl cis-trans isomerase
	g7615	PF12796.5	Ankyrin repeats (3 copies)
	g7624	PF03203.12	MerC mercury resistance protein
	g7630	PF04886.10	PT repeat
	g7641	PF01025.17	GrpE
	g7681	-	-
	g7684	PF10672.7	S-adenosylmethionine-dependent methyltransferase
	g7697	PF10342.7	Ser-Thr-rich glycosyl-phosphatidyl-inositol-anchored membrane family
	g7715	PF00685.25	Sulfotransferase domain
	g7748	PF07386.9	Protein of unknown function (DUF1499)
	g7755	PF00149.26	Calcineurin-like phosphoesterase
	g7839	PF13621.4	Cupin-like domain
	g7856	PF13855.4	Leucine rich repeat
	g7857	-	-
	g7890	PF00112.21	Papain family cysteine protease
	g7893	PF09099.8	Quinohemoprotein amine dehydrogenase, alpha subunit domain III
	g7921	PF03016.13	Exostosin family
	g7995	PF02862.15	DDHD domain
	g8016	PF00722.19	Glycosyl hydrolases family 16
	g8025	PF00571.26	CBS domain
	g8029	PF00630.17	Filamin/ABP280 repeat
	g8043	PF04755.10	PAP_fibrillin
	g8088	PF13229.4	Right handed beta helix region
	g8090	PF13229.4	Right handed beta helix region
	g8111	PF00501.26	AMP-binding enzyme
	g8122	PF00883.19	Cytosol aminopeptidase family, catalytic domain
	g8143	-	-
	g8184	PF05577.10	Serine carboxypeptidase S28
	g8242	PF00630.17	Filamin/ABP280 repeat
	g8260	PF13405.4	EF-hand domain
	g8281	PF02485.19	Core-2/I-Branching enzyme
	g8341	PF00106.23	short chain dehydrogenase
	g8350	PF00227.24	Proteasome subunit
	g8357	PF12706.5	Beta-lactamase superfamily domain
	g8434	PF05193.19	Peptidase M16 inactive domain
	g8481	PF01764.23	Lipase (class 3)
	g8485	PF13229.4	Right handed beta helix region
	g8487	PF13229.4	Right handed beta helix region
	g8515	PF11727.6	Invariant surface glycoprotein
	g8521	PF00314.15	Thaumatin family
	g8524	PF00059.19	Lectin C-type domain
	g8532	-	-
	g8543	PF00837.15	Iodothyronine deiodinase
	g8556	PF00849.20	RNA pseudouridylate synthase
	g8561	PF13414.4	TPR repeat
	g8594	PF00328.20	Histidine phosphatase superfamily (branch 2)
	g8611	PF00504.19	Chlorophyll A-B binding protein
	g8646	PF00903.23	Glyoxalase/Bleomycin resistance protein/Dioxygenase superfamily
	g8660	PF00082.20	Subtilase family
	g8667	-	-
	g8683	PF13374.4	Tetratricopeptide repeat
	g8692	-	-
	g8789	PF13540.4	Regulator of chromosome condensation (RCC1) repeat
	g8830	PF13905.4	Thioredoxin-like
	g8859	PF02415.15	Chlamydia polymorphic membrane protein (Chlamydia_PMP) repeat
	g8860	PF10639.7	Putative transmembrane family 234
	g8862	PF00227.24	Proteasome subunit
	g8877	PF05879.10	Root hair defective 3 GTP-binding protein (RHD3)
	g8881	PF00094.23	von Willebrand factor type D domain
	g8887	PF13855.4	Leucine rich repeat
	g8890	PF00078.25	Reverse transcriptase (RNA-dependent DNA polymerase)
	g8891	PF02668.14	Taurine catabolism dioxygenase TauD, TfdA family
	g8894	PF10032.7	Phosphate transport (Pho88)
	g8909	PF00583.23	Acetyltransferase (GNAT) family
	g8915	PF11790.6	Glycosyl hydrolase catalytic core
	g8931	PF00504.19	Chlorophyll A-B binding protein
	g8986	PF13688.4	Metallo-peptidase family M12
	g8987	PF13583.4	Metallo-peptidase family M12B Reprolysin-like
	g9017	PF03159.16	XRN 5'-3' exonuclease N-terminus
	g9041	-	-
	g9053	PF03629.16	Carbohydrate esterase, sialic acid-specific acetylesterase
	g9091	PF07994.10	Myo-inositol-1-phosphate synthase
	g9107	PF12802.5	MarR family
	g9132	PF01809.16	Haemolytic domain
	g9185	PF00805.20	Pentapeptide repeats (8 copies)
	g9197	PF13640.4	2OG-Fe(II) oxygenase superfamily
	g9202	PF07699.11	Putative ephrin-receptor like
	g9207	PF00085.18	Thioredoxin
	g9212	PF01764.23	Lipase (class 3)
	g9225	PF00297.20	Ribosomal protein L3
	g9232	PF01764.23	Lipase (class 3)
	g9247	PF01257.17	Thioredoxin-like [2Fe-2S] ferredoxin
	g9410	PF06757.11	Insect allergen related repeat, nitrile-specifier detoxification
	g9446	-	-
	g9448	PF07464.9	Apolipophorin-III precursor (apoLp-III)
	g9459	PF00059.19	Lectin C-type domain
	g9480	PF16505.3	P4 movement protein of Emaravirus, and the 30K superfamily
	g9537	PF00462.22	Glutaredoxin
	g9547	PF01040.16	UbiA prenyltransferase family
	g9559	PF07497.10	Rho termination factor, RNA-binding domain
	g9564	PF11719.6	DNA replication and checkpoint protein
	g9566	PF00085.18	Thioredoxin
	g9576	PF01430.17	Hsp33 protein
	g9600	PF04886.10	PT repeat
	g9624	PF03067.13	Lytic polysaccharide mono-oxygenase, cellulose-degrading
	g9627	PF01822.17	WSC domain
	g9662	PF00731.18	AIR carboxylase
	g9669	PF14741.4	N-terminal glycosyl-hydrolase-114-associated domain
	g9684	PF01242.17	6-pyruvoyl tetrahydropterin synthase
	g9692	PF02463.17	RecF/RecN/SMC N terminal domain
	g9726	PF01822.17	WSC domain
	g9747	PF01494.17	FAD binding domain
	g9751	PF01822.17	WSC domain
	g9756	PF01822.17	WSC domain
	g9813	PF09409.8	PUB domain
	g9816	PF02485.19	Core-2/I-Branching enzyme
	g9863	-	-
	g9877	-	-
	g9888	PF00248.19	Aldo/keto reductase family
	g9943	PF02485.19	Core-2/I-Branching enzyme
	g9945	PF12697.5	Alpha/beta hydrolase family
	g9955	PF12796.5	Ankyrin repeats (3 copies)
	g9993	-	-
	g10010	PF00112.21	Papain family cysteine protease
	g10034	PF07915.11	Glucosidase II beta subunit-like protein
	g10107	PF00041.19	Fibronectin type III domain
	g10119	-	-
	g10133	PF00561.18	alpha/beta hydrolase fold
	g10135	PF01150.15	GDA1/CD39 (nucleoside phosphatase) family
	g10141	-	-
	g10165	-	-
	g10177	-	-
	g10194	PF03153.11	Transcription factor IIA, alpha/beta subunit
	g10198	PF04086.11	Signal recognition particle, alpha subunit, N-terminal
	g10246	PF00078.25	Reverse transcriptase (RNA-dependent DNA polymerase)
	g10250	-	-
	g10268	PF03567.12	Sulfotransferase family
	g10278	PF01822.17	WSC domain
	g10279	PF00092.26	von Willebrand factor type A domain
	g10294	PF07223.9	Protein of unknown function (DUF1421)
	g10327	PF13855.4	Leucine rich repeat
	g10344	-	-
	g10375	PF04542.12	Sigma-70 region 2
	g10390	PF13229.4	Right handed beta helix region
	g10400	PF13450.4	NAD(P)-binding Rossmann-like domain
	g10410	-	-
	g10411	-	-
	g10423	PF12355.6	Down syndrome cell adhesion molecule C terminal
	g10440	PF00398.18	Ribosomal RNA adenine dimethylase
	g10470	PF13469.4	Sulfotransferase family
	g10497	PF00013.27	KH domain
	g10498	PF00013.27	KH domain
	g10576	PF00227.24	Proteasome subunit
	g10607	PF00730.23	HhH-GPD superfamily base excision DNA repair protein
	g10618	-	-
	g10640	PF13328.4	HD domain
	g10660	PF00300.20	Histidine phosphatase superfamily (branch 1)
	g10683	PF03537.11	Glycoside-hydrolase family GH114
	g10688	PF12877.5	Domain of unknown function (DUF3827)
	g10693	PF01432.18	Peptidase family M3
	g10715	PF00106.23	short chain dehydrogenase
	g10750	PF02536.12	mTERF
	g10813	PF01569.19	PAP2 superfamily
	g10821	-	-
	g10826	PF01960.16	ArgJ family
	g10872	PF09770.7	Topoisomerase II-associated protein PAT1
	g10890	PF01822.17	WSC domain
	g10914	PF00650.18	CRAL/TRIO domain
	g10931	PF00754.23	F5/8 type C domain
	g10932	PF00754.23	F5/8 type C domain
	g10933	-	-
	g10936	-	-
	g11012	PF04831.11	Popeye protein conserved region
	g11022	PF13229.4	Right handed beta helix region
	g11030	PF00201.16	UDP-glucoronosyl and UDP-glucosyl transferase
	g11046	PF01822.17	WSC domain
	g11075	PF03109.14	ABC1 family
	g11097	PF04542.12	Sigma-70 region 2
	g11101	PF12796.5	Ankyrin repeats (3 copies)
	g11118	PF11641.6	Glycosylphosphatidylinositol-anchored merozoite surface protein
	g11127	PF01556.16	DnaJ C terminal domain
	g11139	PF01822.17	WSC domain
	g11184	PF01556.16	DnaJ C terminal domain
	g11187	-	-
	g11189	PF03942.13	DTW domain
	g11190	-	-
	g11257	PF04969.14	CS domain
	g11261	PF13855.4	Leucine rich repeat
	g11292	-	-
	g11307	PF10148.7	Schwannomin-interacting protein 1
	g11320	PF00514.21	Armadillo/beta-catenin-like repeat
	g11321	PF13540.4	Regulator of chromosome condensation (RCC1) repeat
	g11329	-	-
	g11351	-	-
	g11369	PF01078.19	Magnesium chelatase, subunit ChlI
	g11377	PF07470.11	Glycosyl Hydrolase Family 88
	g11442	PF10184.7	Uncharacterized conserved protein (DUF2358)
	g11454	PF06468.11	Spondin_N
	g11471	PF00240.21	Ubiquitin family
	g11476	PF13229.4	Right handed beta helix region
	g11480	-	-
	g11481	PF13229.4	Right handed beta helix region
	g11484	PF00328.20	Histidine phosphatase superfamily (branch 2)
	g11524	PF13855.4	Leucine rich repeat
	g11562	PF04577.12	Protein of unknown function (DUF563)
	g11563	PF10235.7	Microtubule-associated protein CRIPT
	g11609	-	-
	g11649	PF08241.10	Methyltransferase domain
	g11691	PF06629.10	MltA-interacting protein MipA
	g11696	PF04069.10	Substrate binding domain of ABC-type glycine betaine transport system
	g11734	PF01960.16	ArgJ family
	g11758	PF06240.11	Carbon monoxide dehydrogenase subunit G (CoxG)
	g11767	PF00271.29	Helicase conserved C-terminal domain
	g11775	-	-
	g11839	-	-
	g11867	PF00630.17	Filamin/ABP280 repeat
	g11876	PF01937.17	Protein of unknown function DUF89
	g11926	PF07731.12	Multicopper oxidase
	g11935	PF10342.7	Ser-Thr-rich glycosyl-phosphatidyl-inositol-anchored membrane family
	g11956	-	-
	g12081	PF13229.4	Right handed beta helix region
	g12090	PF00188.24	Cysteine-rich secretory protein family
	g12091	PF00188.24	Cysteine-rich secretory protein family
	g12256	-	-
	g12272	PF13704.4	Glycosyl transferase family 2
	g12273	PF00685.25	Sulfotransferase domain
	g12315	PF14592.4	Chondroitinase B
	g12318	PF01434.16	Peptidase family M41
	g12332	PF13229.4	Right handed beta helix region
	g12733	-	-
	g12737	PF00355.24	Rieske [2Fe-2S] domain
	g12743	PF00227.24	Proteasome subunit
	g12769	-	-
	g12785	PF06427.9	UDP-glucose:Glycoprotein Glucosyltransferase
	g12791	PF00078.25	Reverse transcriptase (RNA-dependent DNA polymerase)
	g12973	PF12799.5	Leucine Rich repeats (2 copies)
	g13067	-	-
	g13096	PF00169.27	PH domain
	g13097	-	-
	g13100	PF01264.19	Chorismate synthase
	g13107	PF16837.3	Pre-mRNA-splicing factor SF3A3, of SF3a complex, Prp9
	g13147	PF00786.26	P21-Rho-binding domain
	g13191	PF02815.17	MIR domain
	g13226	PF13583.4	Metallo-peptidase family M12B Reprolysin-like
	g13227	PF13583.4	Metallo-peptidase family M12B Reprolysin-like
	g13250	-	-
	g13254	PF13855.4	Leucine rich repeat
	g13264	-	-
	g13319	PF13229.4	Right handed beta helix region
	g13320	PF07472.9	Fucose-binding lectin II (PA-IIL)
	g13324	PF13855.4	Leucine rich repeat
	g13325	PF00085.18	Thioredoxin
	g13326	PF02410.13	Ribosomal silencing factor during starvation
	g13334	-	-
	g13341	PF07714.15	Protein tyrosine kinase
	g13469	PF00884.21	Sulfatase
	g13481	PF04130.11	Spc97 / Spc98 family
	g13492	PF13541.4	Subunit ChlI of Mg-chelatase
	g13495	PF00067.20	Cytochrome P450
	g13516	-	-
	g13520	-	-
	g13527	PF01822.17	WSC domain
	g13587	PF10455.7	Bin/amphiphysin/Rvs domain for vesicular trafficking
	g13598	PF00515.26	Tetratricopeptide repeat
	g13629	PF01435.16	Peptidase family M48
	g13725	PF03712.13	Copper type II ascorbate-dependent monooxygenase, C-terminal domain
	g13727	PF02493.18	MORN repeat
	g13745	-	-
	g13788	PF00764.17	Arginosuccinate synthase
	g13858	-	-
	g13867	PF00443.27	Ubiquitin carboxyl-terminal hydrolase
	g13896	-	-
	g13921	PF00903.23	Glyoxalase/Bleomycin resistance protein/Dioxygenase superfamily
	g13930	-	-
	g13933	PF01456.15	Mucin-like glycoprotein
	g13952	PF05725.10	FNIP Repeat
	g13960	-	-
	g13992	PF13489.4	Methyltransferase domain
	g14058	-	-
	g14098	-	-
	g14119	-	-
	g14411	PF15811.3	Small VCP/p97-interacting protein
	g14417	PF01625.19	Peptide methionine sulfoxide reductase
	g14469	PF00012.18	Hsp70 protein
	g14533	PF04880.11	NUDE protein, C-terminal conserved region
	g14587	PF00583.23	Acetyltransferase (GNAT) family
	g14593	-	-
	g14596	PF00621.18	RhoGEF domain
	g14627	PF12576.6	Protein of unknown function (DUF3754)
	g14646	PF00106.23	short chain dehydrogenase
	g14665	PF01437.23	Plexin repeat
	g14672	PF08477.11	Ras of Complex, Roc, domain of DAPkinase
	g14701	PF13847.4	Methyltransferase domain
	g14705	PF03109.14	ABC1 family
	g14708	PF10184.7	Uncharacterized conserved protein (DUF2358)
	g14723	PF04755.10	PAP_fibrillin
	g14804	PF16909.3	Vacuolar-sorting-associated 13 protein C-terminal
	g14926	PF01569.19	PAP2 superfamily
	g14981	PF03018.12	Dirigent-like protein
	g14996	PF00701.20	Dihydrodipicolinate synthetase family
	g15008	PF02924.12	Bacteriophage lambda head decoration protein D
	g15009	PF00694.17	Aconitase C-terminal domain
	g15040	-	-
	g15042	-	-
	g15047	PF07523.10	Bacterial Ig-like domain (group 3)
	g15118	PF01765.17	Ribosome recycling factor
	g15207	-	-
	g15280	PF13541.4	Subunit ChlI of Mg-chelatase
	g15298	PF13359.4	DDE superfamily endonuclease
	g15345	PF07714.15	Protein tyrosine kinase
	g15363	PF05285.10	SDA1
	g15446	PF12796.5	Ankyrin repeats (3 copies)
	g15457	PF01822.17	WSC domain
	g15481	-	-
	g15485	PF00630.17	Filamin/ABP280 repeat
	g15564	PF14712.4	Snapin/Pallidin
	g15645	PF14286.4	DHHW protein
	g15652	PF01822.17	WSC domain
	g15676	PF00754.23	F5/8 type C domain
	g15700	PF05725.10	FNIP Repeat
	g15702	PF01142.16	tRNA pseudouridine synthase D (TruD)
	g15742	PF00487.22	Fatty acid desaturase
	g15765	-	-
	g15799	PF13628.4	Domain of unknown function (DUF4142)
	g15883	-	-
	g15951	PF01569.19	PAP2 superfamily
	g15963	PF00685.25	Sulfotransferase domain
	g15969	PF02542.14	YgbB family
	g15971	PF05450.13	Nicastrin
	g15972	-	-
	g15988	PF01434.16	Peptidase family M41
	g16007	-	-
	g16355	PF03105.17	SPX domain
	g16380	PF00066.15	LNR domain
	g16435	PF01263.18	Aldose 1-epimerase
	g16453	-	-
	g16479	PF00751.16	DM DNA binding domain
	g16549	PF06616.9	BsuBI/PstI restriction endonuclease C-terminus
	g16559	PF07714.15	Protein tyrosine kinase
	g16580	PF01411.17	tRNA synthetases class II (A)
	g16612	PF00012.18	Hsp70 protein
	g16633	PF13229.4	Right handed beta helix region
	g16648	PF08450.10	SMP-30/Gluconolaconase/LRE-like region
	g16652	PF00092.26	von Willebrand factor type A domain
	g16699	PF07714.15	Protein tyrosine kinase
	g16704	-	-
	g16751	PF00078.25	Reverse transcriptase (RNA-dependent DNA polymerase)
	g16752	-	-
	g16754	PF13602.4	Zinc-binding dehydrogenase
	g16795	PF00268.19	Ribonucleotide reductase, small chain
Cladosiphon okamuranus	g5322	-	-
	g5332	-	-
	g5334	PF16277.3	Domain of unknown function (DUF4926)
	g5359	PF14295.4	PAN domain
	g5374	PF08806.9	Sep15/SelM redox domain
	g5421	PF07719.15	Tetratricopeptide repeat
	g5429	PF00903.23	Glyoxalase/Bleomycin resistance protein/Dioxygenase superfamily
	g5475	PF04452.12	RNA methyltransferase
	g5486	PF13641.4	Glycosyltransferase like family 2
	g5515	PF00685.25	Sulfotransferase domain
	g5540	PF00202.19	Aminotransferase class-III
	g5551	PF03067.13	Lytic polysaccharide mono-oxygenase, cellulose-degrading
	g5560	PF00583.23	Acetyltransferase (GNAT) family
	g5570	PF16029.3	Domain of unknown function (DUF4787)
	g5599	PF12576.6	Protein of unknown function (DUF3754)
	g5602	PF03407.14	Nucleotide-diphospho-sugar transferase
	g5647	PF09273.9	Rubisco LSMT substrate-binding
	g5654	-	-
	g5662	PF13540.4	Regulator of chromosome condensation (RCC1) repeat
	g5663	PF00514.21	Armadillo/beta-catenin-like repeat
	g5664	PF01789.14	PsbP
	g5676	PF10148.7	Schwannomin-interacting protein 1
	g5689	PF01852.17	START domain
	g5696	PF03067.13	Lytic polysaccharide mono-oxygenase, cellulose-degrading
	g5734	PF00092.26	von Willebrand factor type A domain
	g5737	PF00066.15	LNR domain
	g5738	PF00066.15	LNR domain
	g5798	PF01822.17	WSC domain
	g5799	PF01822.17	WSC domain
	g5815	PF01257.17	Thioredoxin-like [2Fe-2S] ferredoxin
	g5816	-	-
	g5827	PF02037.25	SAP domain
	g5845	-	-
	g5850	-	-
	g5868	PF02622.13	Uncharacterized ACR, COG1678
	g5932	PF03067.13	Lytic polysaccharide mono-oxygenase, cellulose-degrading
	g5943	PF00462.22	Glutaredoxin
	g5944	PF01323.18	DSBA-like thioredoxin domain
	g5993	PF01822.17	WSC domain
	g5994	PF01822.17	WSC domain
	g6006	PF01822.17	WSC domain
	g6008	PF01764.23	Lipase (class 3)
	g6022	PF05531.10	Nucleopolyhedrovirus P10 protein
	g6077	PF07995.9	Glucose / Sorbosone dehydrogenase
	g6078	PF01822.17	WSC domain
	g6088	PF10342.7	Ser-Thr-rich glycosyl-phosphatidyl-inositol-anchored membrane family
	g6090	PF10342.7	Ser-Thr-rich glycosyl-phosphatidyl-inositol-anchored membrane family
	g6133	PF00650.18	CRAL/TRIO domain
	g6154	-	-
	g6155	PF03567.12	Sulfotransferase family
	g6156	PF13358.4	DDE superfamily endonuclease
	g6263	-	-
	g6265	PF05879.10	Root hair defective 3 GTP-binding protein (RHD3)
	g6269	PF00355.24	Rieske [2Fe-2S] domain
	g6290	PF00903.23	Glyoxalase/Bleomycin resistance protein/Dioxygenase superfamily
	g6344	PF00487.22	Fatty acid desaturase
	g6370	-	-
	g6415	PF01074.20	Glycosyl hydrolases family 38 N-terminal domain
	g6430	PF01546.26	Peptidase family M20/M25/M40
	g6441	PF02724.12	CDC45-like protein
	g6496	PF01593.22	Flavin containing amine oxidoreductase
	g6508	PF02672.13	CP12 domain
	g6509	PF02415.15	Chlamydia polymorphic membrane protein (Chlamydia_PMP) repeat
	g6515	-	-
	g6520	PF05048.11	Periplasmic copper-binding protein (NosD)
	g6521	PF13229.4	Right handed beta helix region
	g6522	PF13229.4	Right handed beta helix region
	g6551	PF00314.15	Thaumatin family
	g6554	PF00059.19	Lectin C-type domain
	g6564	PF00225.21	Kinesin motor domain
	g6569	PF00581.18	Rhodanese-like domain
	g6609	PF01872.15	RibD C-terminal domain
	g6626	PF06094.10	Gamma-glutamyl cyclotransferase, AIG2-like
	g6653	PF14999.4	Shadow of prion protein, neuroprotective
	g6704	PF12697.5	Alpha/beta hydrolase family
	g6705	PF00069.23	Protein kinase domain
	g6733	-	-
	g6743	PF00566.16	Rab-GTPase-TBC domain
	g6769	PF11397.6	Glycosyltransferase (GlcNAc)
	g6841	-	-
	g6849	PF04399.11	Glutaredoxin 2, C terminal domain
	g6853	PF00112.21	Papain family cysteine protease
	g6873	PF01653.16	NAD-dependent DNA ligase adenylation domain
	g6874	-	-
	g6884	PF00355.24	Rieske [2Fe-2S] domain
	g6886	-	-
	g6899	-	-
	g6942	PF00175.19	Oxidoreductase NAD-binding domain
	g6993	PF00194.19	Eukaryotic-type carbonic anhydrase
	g7023	-	-
	g7050	-	-
	g7324	PF13654.4	AAA domain
	g7325	PF00754.23	F5/8 type C domain
	g7329	PF01839.21	FG-GAP repeat
	g7364	PF08347.9	N-terminal CTNNB1 binding
	g7394	PF10250.7	GDP-fucose protein O-fucosyltransferase
	g7395	-	-
	g7396	PF10250.7	GDP-fucose protein O-fucosyltransferase
	g7409	PF03407.14	Nucleotide-diphospho-sugar transferase
	g7420	PF01532.18	Glycosyl hydrolase family 47
	g7454	PF15427.4	S100P-binding protein
	g7470	PF09070.9	PFU (PLAA family ubiquitin binding)
	g7473	PF00300.20	Histidine phosphatase superfamily (branch 1)
	g7496	PF13328.4	HD domain
	g7539	PF13704.4	Glycosyl transferase family 2
	g7541	PF13704.4	Glycosyl transferase family 2
	g7547	PF02415.15	Chlamydia polymorphic membrane protein (Chlamydia_PMP) repeat
	g7549	PF14226.4	--haem dioxygenase in morphine synthesis N-terminal
	g7557	-	-
	g7572	-	-
	g7592	PF13855.4	Leucine rich repeat
	g7740	PF10208.7	Degradation arginine-rich protein for mis-folding
	g7759	PF02434.14	Fringe-like
	g7765	PF00255.17	Glutathione peroxidase
	g7767	PF02514.14	CobN/Magnesium Chelatase
	g7778	-	-
	g7799	PF14559.4	Tetratricopeptide repeat
	g7800	PF03067.13	Lytic polysaccharide mono-oxygenase, cellulose-degrading
	g7816	PF03133.13	Tubulin-tyrosine ligase family
	g7858	-	-
	g7864	PF13855.4	Leucine rich repeat
	g7876	PF01762.19	Galactosyltransferase
	g7877	PF00630.17	Filamin/ABP280 repeat
	g7890	-	-
	g7898	PF01822.17	WSC domain
	g7918	-	-
	g7940	PF03200.14	Glycosyl hydrolase family 63 C-terminal domain
	g7952	PF01503.15	Phosphoribosyl-ATP pyrophosphohydrolase
	g7980	PF03639.11	Glycosyl hydrolase family 81
	g7997	-	-
	g8004	PF13460.4	NAD(P)H-binding
	g8011	PF01822.17	WSC domain
	g8015	PF00091.23	Tubulin/FtsZ family, GTPase domain
	g8017	-	-
	g8094	PF01764.23	Lipase (class 3)
	g8096	PF00708.16	Acylphosphatase
	g8097	PF00484.17	Carbonic anhydrase
	g8134	PF03018.12	Dirigent-like protein
	g8219	PF11267.6	Domain of unknown function (DUF3067)
	g8277	PF07992.12	Pyridine nucleotide-disulphide oxidoreductase
	g8323	PF00475.16	Imidazoleglycerol-phosphate dehydratase
	g8331	PF00085.18	Thioredoxin
	g8427	PF06682.10	SOCE-associated regulatory factor of calcium homoeostasis
	g8505	PF08856.9	Protein of unknown function (DUF1826)
	g8508	PF00012.18	Hsp70 protein
	g8575	PF14424.4	The BURPS668_1122 family of deaminases
	g8578	-	-
	g8585	PF00153.25	Mitochondrial carrier protein
	g8586	PF00227.24	Proteasome subunit
	g8597	PF03067.13	Lytic polysaccharide mono-oxygenase, cellulose-degrading
	g8622	-	-
	g8634	PF00085.18	Thioredoxin
	g8658	-	-
	g8675	PF13359.4	DDE superfamily endonuclease
	g8715	PF06485.9	Protein of unknown function (DUF1092)
	g8719	-	-
	g8750	PF00013.27	KH domain
	g8786	PF00849.20	RNA pseudouridylate synthase
	g8787	-	-
	g8818	PF00328.20	Histidine phosphatase superfamily (branch 2)
	g8858	PF00112.21	Papain family cysteine protease
	g8862	PF16845.3	Aspartic acid proteinase inhibitor
	g8890	PF13847.4	Methyltransferase domain
	g8935	PF00892.18	EamA-like transporter family
	g8937	PF04054.13	CCR4-Not complex component, Not1
	g8968	-	-
	g8972	-	-
	g8973	PF07464.9	Apolipophorin-III precursor (apoLp-III)
	g8995	PF14741.4	N-terminal glycosyl-hydrolase-114-associated domain
	g9026	PF01408.20	Oxidoreductase family, NAD-binding Rossmann fold
	g9037	PF07722.11	Peptidase C26
	g9041	-	-
	g9126	PF00504.19	Chlorophyll A-B binding protein
	g9157	PF01822.17	WSC domain
	g9175	PF00254.26	FKBP-type peptidyl-prolyl cis-trans isomerase
	g9189	-	-
	g9209	PF00270.27	DEAD/DEAH box helicase
	g9212	PF08282.10	haloacid dehalogenase-like hydrolase
	g9260	-	-
	g9283	PF01458.15	Uncharacterized protein family (UPF0051)
	g9311	PF00428.17	60s Acidic ribosomal protein
	g9363	PF02431.13	Chalcone-flava-e isomerase
	g9374	PF02410.13	Ribosomal silencing factor during starvation
	g9379	-	-
	g9384	PF00884.21	Sulfatase
	g9389	PF07714.15	Protein tyrosine kinase
	g9401	-	-
	g9429	PF05048.11	Periplasmic copper-binding protein (NosD)
	g9437	-	-
	g9449	PF03639.11	Glycosyl hydrolase family 81
	g9470	-	-
	g9473	PF00111.25	2Fe-2S iron-sulfur cluster binding domain
	g9483	PF13202.4	EF hand
	g9488	PF04012.10	PspA/IM30 family
	g9501	PF07995.9	Glucose / Sorbosone dehydrogenase
	g9513	PF00571.26	CBS domain
	g9528	PF00722.19	Glycosyl hydrolases family 16
	g9565	-	-
	g9584	PF00300.20	Histidine phosphatase superfamily (branch 1)
	g9587	PF04577.12	Protein of unknown function (DUF563)
	g9612	PF00246.22	Zinc carboxypeptidase
	g9617	PF14295.4	PAN domain
	g9680	PF02415.15	Chlamydia polymorphic membrane protein (Chlamydia_PMP) repeat
	g9706	PF00903.23	Glyoxalase/Bleomycin resistance protein/Dioxygenase superfamily
	g9720	PF12527.6	Protein of unknown function (DUF3727)
	g9723	PF00400.30	WD domain, G-beta repeat
	g9728	-	-
	g9764	PF07992.12	Pyridine nucleotide-disulphide oxidoreductase
	g9767	-	-
	g9803	PF13640.4	2OG-Fe(II) oxygenase superfamily
	g9817	PF00085.18	Thioredoxin
	g9829	-	-
	g9830	PF01822.17	WSC domain
	g9831	PF01822.17	WSC domain
	g9851	PF00334.17	Nucleoside diphosphate kinase
	g9903	-	-
	g9918	PF02833.12	DHHA2 domain
	g9938	-	-
	g9947	PF01822.17	WSC domain
	g9979	-	-
	g9984	PF12300.6	ATP-dependent RNA helicase RhlB
	g9991	PF13517.4	Repeat domain in Vibrio, Colwellia, Bradyrhizobium and Shewanella
	g10005	-	-
	g10009	PF00188.24	Cysteine-rich secretory protein family
	g10010	PF00188.24	Cysteine-rich secretory protein family
	g10014	-	-
	g10019	-	-
	g10020	PF01323.18	DSBA-like thioredoxin domain
	g10033	PF14741.4	N-terminal glycosyl-hydrolase-114-associated domain
	g10051	PF01822.17	WSC domain
	g10073	PF00179.24	Ubiquitin-conjugating enzyme
	g10079	-	-
	g10090	PF04536.12	TPM domain
	g10111	PF13855.4	Leucine rich repeat
	g10112	PF15892.3	BNR repeat-containing family member
	g10134	PF02536.12	mTERF
	g10147	PF00160.19	Cyclophilin type peptidyl-prolyl cis-trans isomerase/CLD
	g10154	PF00280.16	Potato inhibitor I family
	g10178	-	-
	g10199	PF10342.7	Ser-Thr-rich glycosyl-phosphatidyl-inositol-anchored membrane family
	g10222	PF00245.18	Alkaline phosphatase
	g10227	-	-
	g10228	PF04678.11	Mitochondrial calcium uniporter
	g10277	PF03028.13	Dynein heavy chain and region D6 of dynein motor
	g10295	PF00300.20	Histidine phosphatase superfamily (branch 1)
	g10297	PF09353.8	Domain of unknown function (DUF1995)
	g10300	PF06228.11	Haem utilisation ChuX/HutX
	g10306	PF00450.20	Serine carboxypeptidase
	g10307	-	-
	g10310	PF00650.18	CRAL/TRIO domain
	g10359	PF00125.22	Core histone H2A/H2B/H3/H4
	g10369	PF04167.11	Protein of unknown function (DUF402)
	g10388	PF10609.7	NUBPL iron-transfer P-loop NTPase
	g10435	PF03781.14	Sulfatase-modifying factor enzyme 1
	g10490	PF00227.24	Proteasome subunit
	g10525	PF10428.7	RAM signalling pathway protein
	g10540	-	-
	g10550	-	-
	g10558	PF13839.4	GDSL/SGNH-like Acyl-Esterase family found in Pmr5 and Cas1p
	g10618	PF01569.19	PAP2 superfamily
	g10623	PF13582.4	Metallo-peptidase family M12B Reprolysin-like
	g10646	-	-
	g10655	PF10473.7	Leucine-rich repeats of kinetochore protein Cenp-F/LEK1
	g10666	PF03567.12	Sulfotransferase family
	g10769	PF07714.15	Protein tyrosine kinase
	g10790	-	-
	g10801	-	-
	g10817	PF01532.18	Glycosyl hydrolase family 47
	g10862	PF03567.12	Sulfotransferase family
	g10874	PF10246.7	Mitochondrial ribosomal protein MRP-S35
	g10878	PF07047.10	Optic atrophy 3 protein (OPA3)
	g10883	PF00615.17	Regulator of G protein signaling domain
	g10889	PF01430.17	Hsp33 protein
	g10933	PF01470.15	Pyroglutamyl peptidase
	g11014	PF00069.23	Protein kinase domain
	g11100	PF04886.10	PT repeat
	g11105	PF13540.4	Regulator of chromosome condensation (RCC1) repeat
	g11139	PF06990.9	Galactose-3-O-sulfotransferase
	g11169	PF01391.16	Collagen triple helix repeat (20 copies)
	g11191	PF07156.12	Prenylcysteine lyase
	g11221	PF02463.17	RecF/RecN/SMC N terminal domain
	g11229	PF17104.3	Domain of unknown function (DUF5102)
	g11235	PF00694.17	Aconitase C-terminal domain
	g11259	PF07719.15	Tetratricopeptide repeat
	g11274	-	-
	g11277	PF00066.15	LNR domain
	g11300	PF00004.27	ATPase family associated with various cellular activities (AAA)
	g11329	-	-
	g11342	PF00036.30	EF hand
	g11355	PF14311.4	Probable Zinc-ribbon domain
	g11372	PF13847.4	Methyltransferase domain
	g11398	-	-
	g11430	-	-
	g11439	PF13041.4	PPR repeat family
	g11441	PF14614.4	Domain of unknown function (DUF4450)
	g11450	-	-
	g11454	PF00112.21	Papain family cysteine protease
	g11455	-	-
	g11469	PF03715.11	Noc2p family
	g11471	-	-
	g11473	PF04542.12	Sigma-70 region 2
	g11484	PF05725.10	FNIP Repeat
	g11519	PF03567.12	Sulfotransferase family
	g11539	PF16656.3	Purple acid Phosphatase, N-terminal domain
	g11555	PF00504.19	Chlorophyll A-B binding protein
	g11559	PF00756.18	Putative esterase
	g11572	-	-
	g11596	PF01569.19	PAP2 superfamily
	g11597	PF00070.25	Pyridine nucleotide-disulphide oxidoreductase
	g11599	PF01569.19	PAP2 superfamily
	g11636	PF00085.18	Thioredoxin
	g11639	-	-
	g11647	PF13855.4	Leucine rich repeat
	g11667	PF00106.23	short chain dehydrogenase
	g11702	PF13639.4	Ring finger domain
	g11744	PF10615.7	Protein of unknown function (DUF2470)
	g11767	PF04969.14	CS domain
	g11779	PF00930.19	Dipeptidyl peptidase IV (DPP IV) N-terminal region
	g11789	PF01553.19	Acyltransferase
	g11814	PF02141.19	DENN (AEX-3) domain
	g11859	PF12445.6	Flagellin protein
	g11890	PF02434.14	Fringe-like
	g11907	PF03254.11	Xyloglucan fucosyltransferase
	g11929	-	-
	g12030	-	-
	g12040	PF13847.4	Methyltransferase domain
	g12043	PF01218.16	Coproporphyrinogen III oxidase
	g12044	PF02415.15	Chlamydia polymorphic membrane protein (Chlamydia_PMP) repeat
	g12045	PF07731.12	Multicopper oxidase
	g12048	PF02415.15	Chlamydia polymorphic membrane protein (Chlamydia_PMP) repeat
	g12054	PF14741.4	N-terminal glycosyl-hydrolase-114-associated domain
	g12080	PF03397.12	Rhabdovirus matrix protein
	g12099	PF03016.13	Exostosin family
	g12141	PF01822.17	WSC domain
	g12142	PF01822.17	WSC domain
	g12174	PF02809.18	Ubiquitin interaction motif
	g12209	PF01442.16	Apolipoprotein A1/A4/E domain
	g12212	PF00085.18	Thioredoxin
	g12227	PF00501.26	AMP-binding enzyme
	g12244	PF00005.25	ABC transporter
	g12252	PF01588.18	Putative tRNA binding domain
	g12282	PF01650.16	Peptidase C13 family
	g12352	PF00005.25	ABC transporter
	g12372	PF00012.18	Hsp70 protein
	g12388	PF01264.19	Chorismate synthase
	g12394	PF00169.27	PH domain
	g12473	PF01822.17	WSC domain
	g12484	PF07974.11	EGF-like domain
	g12489	PF02535.20	ZIP Zinc transporter
	g12501	-	-
	g12520	PF01963.15	TraB family
	g12522	PF01963.15	TraB family
	g12544	PF12705.5	PD-(D/E)XK nuclease superfamily
	g12552	PF07699.11	Putative ephrin-receptor like
	g12581	PF00004.27	ATPase family associated with various cellular activities (AAA)
	g12593	-	-
	g12620	PF10184.7	Uncharacterized conserved protein (DUF2358)
	g12631	-	-
	g12642	PF00883.19	Cytosol aminopeptidase family, catalytic domain
	g12670	PF00092.26	von Willebrand factor type A domain
	g12701	PF01937.17	Protein of unknown function DUF89
	g12707	PF10342.7	Ser-Thr-rich glycosyl-phosphatidyl-inositol-anchored membrane family
	g12774	-	-
	g12809	PF01411.17	tRNA synthetases class II (A)
	g12855	PF16356.3	Domain of unknown function (DUF4983)
	g12873	-	-
	g12874	-	-
	g12932	PF02204.16	Vacuolar sorting protein 9 (VPS9) domain
	g12946	-	-
	g13006	PF12796.5	Ankyrin repeats (3 copies)
	g13013	-	-
	g13025	PF04134.10	Protein of unknown function, DUF393
	g13037	PF03845.11	Spore germination protein
	g13038	PF14543.4	Xylanase inhibitor N-terminal
	g13063	PF00066.15	LNR domain
	g13064	PF01822.17	WSC domain
	g13066	PF00112.21	Papain family cysteine protease
	g13068	PF00066.15	LNR domain
	g13069	PF01833.22	IPT/TIG domain
	g13075	PF13131.4	Protein of unknown function (DUF3951)
	g13132	-	-
	g13137	PF00305.17	Lipoxygenase
	g13149	PF14220.4	Domain of unknown function (DUF4329)
	g13158	PF00270.27	DEAD/DEAH box helicase
	g13169	PF00085.18	Thioredoxin
	g13189	PF01822.17	WSC domain
	g13202	PF02415.15	Chlamydia polymorphic membrane protein (Chlamydia_PMP) repeat
	g13255	PF00227.24	Proteasome subunit
	g13256	PF13911.4	AhpC/TSA antioxidant enzyme
	g13266	PF07085.10	DRTGG domain
	g13317	PF02225.20	PA domain
	g13320	-	-
	g13321	-	-
	g13397	PF00012.18	Hsp70 protein
	g13422	PF11127.6	Protein of unknown function (DUF2892)
	g13428	PF01128.17	2-C-methyl-D-erythritol 4-phosphate cytidylyltransferase
	g13470	-	-
	g13486	-	-
	g13491	PF08317.9	Spc7 kinetochore protein
	g13492	PF03781.14	Sulfatase-modifying factor enzyme 1
	g13495	PF00141.21	Peroxidase
	g13504	-	-
	g13510	PF00362.16	Integrin beta chain VWA domain
	g13529	PF13489.4	Methyltransferase domain
	g13555	PF00066.15	LNR domain
	g13585	PF00520.29	Ion transport protein
	g13599	-	-
	g13653	-	-
	g13660	PF00059.19	Lectin C-type domain
	g13673	-	-
	g13709	PF00305.17	Lipoxygenase
	g13740	-	-
	g13759	PF01082.18	Copper type II ascorbate-dependent monooxygenase, N-terminal domain
	g13785	PF06016.9	Reovirus core-spike protein lambda-2 (L2)
	g13786	PF06016.9	Reovirus core-spike protein lambda-2 (L2)
	g13798	-	-
	g13803	-	-
	g13828	PF04755.10	PAP_fibrillin
	g13869	PF04134.10	Protein of unknown function, DUF393
	g13896	PF08282.10	haloacid dehalogenase-like hydrolase
	g13906	PF03567.12	Sulfotransferase family
	g13934	PF13854.4	Kelch motif
	g13939	PF00160.19	Cyclophilin type peptidyl-prolyl cis-trans isomerase/CLD
	g13943	PF12999.5	Glucosidase II beta subunit-like
	g13955	-	-
	g13958	-	-
	g14016	PF00082.20	Subtilase family
	g14044	PF03629.16	Carbohydrate esterase, sialic acid-specific acetylesterase
	g14046	-	-
	g14057	PF00293.26	NUDIX domain
	g14066	PF03109.14	ABC1 family
	g14073	PF01789.14	PsbP
	g14096	PF13767.4	Domain of unknown function (DUF4168)
	g14114	PF13424.4	Tetratricopeptide repeat
	g14115	-	-
	g14125	PF05467.9	Herpesvirus glycoprotein U47
	g14131	PF03567.12	Sulfotransferase family
	g14159	PF08238.10	Sel1 repeat
	g14167	-	-
	g14230	PF00149.26	Calcineurin-like phosphoesterase
	g14263	PF01822.17	WSC domain
	g14264	PF01822.17	WSC domain
	g14272	PF10342.7	Ser-Thr-rich glycosyl-phosphatidyl-inositol-anchored membrane family
	g14277	PF00965.15	Tissue inhibitor of metalloproteinase
	g14289	PF00111.25	2Fe-2S iron-sulfur cluster binding domain
	g14291	PF13583.4	Metallo-peptidase family M12B Reprolysin-like
	g14308	PF13229.4	Right handed beta helix region
	g14311	PF00404.16	Dockerin type I repeat
	g14393	PF13229.4	Right handed beta helix region
	g14450	PF14240.4	YHYH protein
	g14501	PF07828.10	PA-IL-like protein
	g14528	-	-
	g14705	PF04156.12	IncA protein
	g14736	PF00443.27	Ubiquitin carboxyl-terminal hydrolase
	g14787	PF13229.4	Right handed beta helix region
	g14789	-	-
	g14807	PF05048.11	Periplasmic copper-binding protein (NosD)
	g14819	PF01822.17	WSC domain
	g14857	PF00696.26	Amino acid kinase family
	g14860	-	-
	g14953	PF08077.9	Chloramphenicol resistance gene leader peptide
	g14971	PF00397.24	WW domain
	g14989	PF06990.9	Galactose-3-O-sulfotransferase
	g14994	PF10184.7	Uncharacterized conserved protein (DUF2358)
	g15007	PF03607.15	Doublecortin
	g15033	-	-
	g15051	-	-
	g15058	-	-
	g15091	PF03364.18	Polyketide cyclase / dehydrase and lipid transport
	g15102	PF09353.8	Domain of unknown function (DUF1995)
	g15111	PF00865.16	Osteopontin
	g15120	PF00069.23	Protein kinase domain
	g15121	-	-
	g15133	-	-
	g15317	PF13621.4	Cupin-like domain
	g15325	PF01556.16	DnaJ C terminal domain
	g15327	-	-
	g15353	PF01734.20	Patatin-like phospholipase
	g15393	PF00153.25	Mitochondrial carrier protein
	g15403	PF02728.14	Copper amine oxidase, N3 domain
	g15509	PF07727.12	Reverse transcriptase (RNA-dependent DNA polymerase)
	g15527	PF13854.4	Kelch motif
	g15532	PF03351.15	DOMON domain
	g15606	-	-
	g15607	-	-
	g15612	-	-
	g15625	PF05879.10	Root hair defective 3 GTP-binding protein (RHD3)
	g15642	PF03129.18	Anticodon binding domain
	g15683	PF03629.16	Carbohydrate esterase, sialic acid-specific acetylesterase
	g15705	PF13855.4	Leucine rich repeat
	g15746	PF00406.20	Adenylate kinase
	g15764	PF00240.21	Ubiquitin family
	g15936	PF13229.4	Right handed beta helix region
	g15946	PF03537.11	Glycoside-hydrolase family GH114
	g15955	-	-
	g15956	-	-
	g15964	-	-
	g15966	-	-
	g16007	PF04821.12	Timeless protein
	g16042	PF13041.4	PPR repeat family
	g16052	PF01822.17	WSC domain
	g16111	PF01987.15	Mitochondrial biogenesis AIM24
	g16119	PF00300.20	Histidine phosphatase superfamily (branch 1)
	g16147	PF00160.19	Cyclophilin type peptidyl-prolyl cis-trans isomerase/CLD
	g16152	-	-
	g16153	-	-
	g16163	PF00685.25	Sulfotransferase domain
	g16167	PF13884.4	Chaperone of endosialidase
	g16261	PF08417.10	Pheophorbide a oxygenase
	g16314	PF03184.17	DDE superfamily endonuclease
	g16416	PF16180.3	RelB leucine zipper
	g16474	PF00011.19	Hsp20/alpha crystallin family
	g16484	PF00342.17	Phosphoglucose isomerase
	g16492	PF02325.15	YGGT family
	g16523	PF07885.14	Ion channel
	g16607	PF02492.17	CobW/HypB/UreG, nucleotide-binding domain
	g16621	PF00400.30	WD domain, G-beta repeat
	g16643	-	-
	g16687	PF00881.22	Nitroreductase family
	g16702	-	-
	g16726	PF01434.16	Peptidase family M41
	g16793	-	-
	g16895	PF00153.25	Mitochondrial carrier protein
	g16921	PF13229.4	Right handed beta helix region
	g16922	-	-
	g17130	-	-
	g17145	-	-
	g17152	PF07472.9	Fucose-binding lectin II (PA-IIL)
	g17153	PF00754.23	F5/8 type C domain
	g17154	PF13229.4	Right handed beta helix region
	g17162	PF07974.11	EGF-like domain
	g17165	PF10342.7	Ser-Thr-rich glycosyl-phosphatidyl-inositol-anchored membrane family
	g17166	-	-
	g17180	PF13855.4	Leucine rich repeat
	g17185	PF05822.10	Pyrimidine 5'-nucleotidase (UMPH-1)
	g17230	PF00685.25	Sulfotransferase domain
	g17370	-	-
	g17419	PF02415.15	Chlamydia polymorphic membrane protein (Chlamydia_PMP) repeat
	g17420	PF13855.4	Leucine rich repeat
	g17421	PF13165.4	Six-cysteine peptide SCIFF
	g17428	-	-
	g17594	PF01479.23	S4 domain
	g17599	PF15324.4	Hedgehog signalling target
	g17601	PF02037.25	SAP domain
	g17608	PF00085.18	Thioredoxin
	g17612	PF08806.9	Sep15/SelM redox domain
	g17620	PF01565.21	FAD binding domain
	g17622	PF01106.15	NifU-like domain
	g17625	PF00316.18	Fructose-1-6-bisphosphatase, N-terminal domain
	g17633	PF06427.9	UDP-glucose:Glycoprotein Glucosyltransferase
	g17647	-	-
	g17650	-	-
	g17651	PF00069.23	Protein kinase domain
	g17679	-	-
	g17680	-	-
	g17813	-	-
	g17815	-	-
	g17819	PF02415.15	Chlamydia polymorphic membrane protein (Chlamydia_PMP) repeat
	g17820	PF07137.9	VDE lipocalin domain
	g17851	PF00134.21	Cyclin, N-terminal domain
	g17861	-	-
	g17862	-	-
	g17866	-	-
	g17895	PF00965.15	Tissue inhibitor of metalloproteinase
	g17901	PF13688.4	Metallo-peptidase family M12
	g17914	-	-
	g18022	PF02536.12	mTERF
	g18023	PF07406.9	NICE-3 protein
	g18049	PF13855.4	Leucine rich repeat
	g18107	PF03254.11	Xyloglucan fucosyltransferase
	g18191	PF13460.4	NAD(P)H-binding
	g18259	-	-
	g18265	PF00190.20	Cupin
	g18297	PF00012.18	Hsp70 protein
	g18302	PF00244.18	14-3-3 protein
	g18342	PF01612.18	3'-5' exonuclease
	g18420	-	-
	g18474	PF07774.11	Protein of unknown function (DUF1620)
	g18482	PF07714.15	Protein tyrosine kinase
	g18483	PF03537.11	Glycoside-hydrolase family GH114
	g18484	PF14741.4	N-terminal glycosyl-hydrolase-114-associated domain
	g18531	-	-
	g18573	PF13855.4	Leucine rich repeat
	g18576	-	-
	g18613	PF01822.17	WSC domain
	g18614	PF01822.17	WSC domain
	g18615	PF01822.17	WSC domain
	g18621	PF04625.11	DEC-1 protein, N-terminal region
	g18651	PF00026.21	Eukaryotic aspartyl protease
	g18674	PF04187.11	Haem-binding uptake, Tiki superfamily, ChaN
	g18723	-	-
	g18771	-	-
	g18782	PF07472.9	Fucose-binding lectin II (PA-IIL)
	g18784	PF00254.26	FKBP-type peptidyl-prolyl cis-trans isomerase
	g18845	-	-
	g18846	PF13855.4	Leucine rich repeat
	g18847	-	-
	g18866	PF00056.21	lactate/malate dehydrogenase, NAD binding domain
	g18881	PF07995.9	Glucose / Sorbosone dehydrogenase
	g18882	-	-
	g18883	-	-
	g18890	-	-
	g18891	PF10127.7	Predicted nucleotidyltransferase
	g18899	PF13855.4	Leucine rich repeat
	g18926	PF13229.4	Right handed beta helix region
	g18927	-	-
	g18928	PF13649.4	Methyltransferase domain
	g18929	PF13649.4	Methyltransferase domain
	g18988	PF10243.7	Microtubule-binding protein MIP-T3
	g19127	-	-
	g19164	PF00248.19	Aldo/keto reductase family
	g19184	PF13229.4	Right handed beta helix region
	g19185	PF00188.24	Cysteine-rich secretory protein family
	g19186	PF00188.24	Cysteine-rich secretory protein family
	g19187	PF01822.17	WSC domain
	g19188	PF01822.17	WSC domain
	g19369	PF01531.14	Glycosyl transferase family 11
	g19373	PF01014.16	Uricase
	g19403	PF12706.5	Beta-lactamase superfamily domain
	g19446	-	-
	g19582	PF01822.17	WSC domain
	g19694	-	-
	g19696	-	-
	g19698	-	-
	g19766	-	-
	g19789	-	-
	g19830	PF06954.9	Resistin
	g19870	PF04969.14	CS domain
	g19884	PF11604.6	Copper binding periplasmic protein CusF
	g19910	PF13855.4	Leucine rich repeat
	g19917	PF00066.15	LNR domain
	g19951	PF01469.16	Pentapeptide repeats (8 copies)
	g19994	PF00092.26	von Willebrand factor type A domain
	g20000	PF05345.10	Putative Ig domain
	g20002	-	-
	g20215	PF01764.23	Lipase (class 3)
	g20305	PF00578.19	AhpC/TSA family
	g20327	-	-
	g20382	PF00112.21	Papain family cysteine protease
	g20424	PF01852.17	START domain
	g20475	PF09891.7	Uncharacterized protein conserved in archaea (DUF2118)
	g20527	PF01822.17	WSC domain
	g20738	PF13855.4	Leucine rich repeat
	g20786	PF01082.18	Copper type II ascorbate-dependent monooxygenase, N-terminal domain
	g20960	PF01822.17	WSC domain
	g20980	-	-
	g20995	-	-
	g21008	PF01420.17	Type I restriction modification DNA specificity domain
	g21067	PF14741.4	N-terminal glycosyl-hydrolase-114-associated domain
Ectocarpus siliculosus	Ec-00_000780	PF00190.20	Cupin
	Ec-00_001000	PF12037.6	Domain of unknown function (DUF3523)
	Ec-00_001110	PF13540.4	Regulator of chromosome condensation (RCC1) repeat
	Ec-00_001320	PF01494.17	FAD binding domain
	Ec-00_001710	-	-
	Ec-00_001740	PF00111.25	2Fe-2S iron-sulfur cluster binding domain
	Ec-00_001900	PF01822.17	WSC domain
	Ec-00_002340	PF11839.6	Alanine-zipper, major outer membrane lipoprotein
	Ec-00_002380	PF11839.6	Alanine-zipper, major outer membrane lipoprotein
	Ec-00_002580	-	-
	Ec-00_003210	PF03104.17	DNA polymerase family B, exonuclease domain
	Ec-00_003440	PF07714.15	Protein tyrosine kinase
	Ec-00_003580	-	-
	Ec-00_003770	PF09507.8	DNA polymerase subunit Cdc27
	Ec-00_004050	-	-
	Ec-00_004290	PF00056.21	lactate/malate dehydrogenase, NAD binding domain
	Ec-00_004570	PF00677.15	Lumazine binding domain
	Ec-00_004760	PF03732.15	Retrotransposon gag protein
	Ec-00_005570	PF00504.19	Chlorophyll A-B binding protein
	Ec-00_005750	-	-
	Ec-00_005830	PF00066.15	LNR domain
	Ec-00_005880	PF12472.6	Phage related protein
	Ec-00_005950	PF00069.23	Protein kinase domain
	Ec-00_006180	PF02518.24	Histidine kinase-, DNA gyrase B-, and HSP90-like ATPase
	Ec-00_006370	PF13229.4	Right handed beta helix region
	Ec-00_006380	PF05048.11	Periplasmic copper-binding protein (NosD)
	Ec-00_006450	-	-
	Ec-00_006570	PF10342.7	Ser-Thr-rich glycosyl-phosphatidyl-inositol-anchored membrane family
	Ec-00_006590	PF10342.7	Ser-Thr-rich glycosyl-phosphatidyl-inositol-anchored membrane family
	Ec-00_006770	PF13621.4	Cupin-like domain
	Ec-00_006870	PF16861.3	Carbamoyltransferase C-terminus
	Ec-00_007250	PF01822.17	WSC domain
	Ec-00_007780	PF07995.9	Glucose / Sorbosone dehydrogenase
	Ec-00_008140	-	-
	Ec-00_008300	PF00038.19	Intermediate filament protein
	Ec-00_008420	-	-
	Ec-00_008820	PF01822.17	WSC domain
	Ec-00_009490	PF13229.4	Right handed beta helix region
	Ec-00_009510	-	-
	Ec-00_009650	PF01822.17	WSC domain
	Ec-00_009710	PF01822.17	WSC domain
	Ec-00_009750	PF00190.20	Cupin
	Ec-00_009940	PF13570.4	PQQ-like domain
	Ec-00_010040	PF00066.15	LNR domain
	Ec-00_010330	PF15730.3	Domain of unknown function (DUF4680)
	Ec-00_010650	PF06003.10	Survival motor neuron protein (SMN)
	Ec-00_010740	-	-
	Ec-00_011230	-	-
	Ec-01_000230	PF01207.15	Dihydrouridine synthase (Dus)
	Ec-01_000830	PF13505.4	Outer membrane protein beta-barrel domain
	Ec-01_000870	PF13041.4	PPR repeat family
	Ec-01_000910	-	-
	Ec-01_000920	-	-
	Ec-01_001230	PF00300.20	Histidine phosphatase superfamily (branch 1)
	Ec-01_001350	PF00162.17	Phosphoglycerate kinase
	Ec-01_001530	PF16706.3	Izumo-like Immunoglobulin domain
	Ec-01_002250	PF13714.4	Phosphoenolpyruvate phosphomutase
	Ec-01_002330	PF08241.10	Methyltransferase domain
	Ec-01_002380	PF00106.23	short chain dehydrogenase
	Ec-01_002410	PF00107.24	Zinc-binding dehydrogenase
	Ec-01_002550	PF13040.4	Fur-regulated basic protein B
	Ec-01_002850	-	-
	Ec-01_002920	PF00085.18	Thioredoxin
	Ec-01_003500	PF00591.19	Glycosyl transferase family, a/b domain
	Ec-01_003600	-	-
	Ec-01_003610	-	-
	Ec-01_003670	PF00085.18	Thioredoxin
	Ec-01_003820	PF03537.11	Glycoside-hydrolase family GH114
	Ec-01_004250	PF01474.14	Class-II DAHP synthetase family
	Ec-01_004560	PF16369.3	C-terminal of Glycosyl hydrolases family 43
	Ec-01_004640	PF00574.21	Clp protease
	Ec-01_004660	PF00091.23	Tubulin/FtsZ family, GTPase domain
	Ec-01_004670	PF02263.17	Guanylate-binding protein, N-terminal domain
	Ec-01_004880	PF00085.18	Thioredoxin
	Ec-01_004930	PF00856.26	SET domain
	Ec-01_004990	PF11152.6	Cofactor assembly of complex C subunit B, CCB2/CCB4
	Ec-01_005070	-	-
	Ec-01_005110	PF00475.16	Imidazoleglycerol-phosphate dehydratase
	Ec-01_005150	PF13041.4	PPR repeat family
	Ec-01_005280	PF14543.4	Xylanase inhibitor N-terminal
	Ec-01_005290	PF03629.16	Carbohydrate esterase, sialic acid-specific acetylesterase
	Ec-01_005490	PF03152.12	Ubiquitin fusion degradation protein UFD1
	Ec-01_005570	PF01702.16	Queuine tRNA-ribosyltransferase
	Ec-01_005640	PF03109.14	ABC1 family
	Ec-01_005840	PF13191.4	AAA ATPase domain
	Ec-01_006090	-	-
	Ec-01_006220	-	-
	Ec-01_006240	-	-
	Ec-01_006470	PF03109.14	ABC1 family
	Ec-01_006500	PF04755.10	PAP_fibrillin
	Ec-01_006590	PF00012.18	Hsp70 protein
	Ec-01_006760	PF12999.5	Glucosidase II beta subunit-like
	Ec-01_006960	PF00112.21	Papain family cysteine protease
	Ec-01_007100	PF13561.4	Enoyl-(Acyl carrier protein) reductase
	Ec-01_007260	PF00106.23	short chain dehydrogenase
	Ec-01_007380	PF07892.9	Protein of unknown function (DUF1667)
	Ec-01_007580	PF13844.4	Glycosyl transferase family 41
	Ec-01_007620	PF13524.4	Glycosyl transferases group 1
	Ec-01_007880	PF00245.18	Alkaline phosphatase
	Ec-01_008070	PF03537.11	Glycoside-hydrolase family GH114
	Ec-01_008300	PF16029.3	Domain of unknown function (DUF4787)
	Ec-01_008440	PF01135.17	Protein-L-isoaspartate(D-aspartate) O-methyltransferase (PCMT)
	Ec-01_008560	PF00930.19	Dipeptidyl peptidase IV (DPP IV) N-terminal region
	Ec-01_009040	PF11397.6	Glycosyltransferase (GlcNAc)
	Ec-01_009180	PF01263.18	Aldose 1-epimerase
	Ec-01_009450	PF04117.10	Mpv17 / PMP22 family
	Ec-01_009560	PF00227.24	Proteasome subunit
	Ec-01_009590	PF04969.14	CS domain
	Ec-01_009820	PF06682.10	SOCE-associated regulatory factor of calcium homoeostasis
	Ec-01_009940	PF01822.17	WSC domain
	Ec-01_010430	PF16845.3	Aspartic acid proteinase inhibitor
	Ec-01_010760	-	-
	Ec-01_010940	-	-
	Ec-01_011220	PF07699.11	Putative ephrin-receptor like
	Ec-01_011330	-	-
	Ec-01_011430	PF03567.12	Sulfotransferase family
	Ec-01_011500	PF13460.4	NAD(P)H-binding
	Ec-01_011750	PF00588.17	SpoU rRNA Methylase family
	Ec-01_011830	PF06916.11	Protein of unknown function (DUF1279)
	Ec-01_012050	PF00756.18	Putative esterase
	Ec-01_012060	PF03109.14	ABC1 family
	Ec-01_012180	PF16184.3	Cadherin-like
	Ec-01_012190	PF00145.15	C-5 cytosine-specific DNA methylase
	Ec-02_000020	PF13855.4	Leucine rich repeat
	Ec-02_000060	-	-
	Ec-02_000560	-	-
	Ec-02_001340	PF08450.10	SMP-30/Gluconolaconase/LRE-like region
	Ec-02_001680	PF12146.6	Serine aminopeptidase, S33
	Ec-02_002210	-	-
	Ec-02_002660	-	-
	Ec-02_003130	PF04930.13	FUN14 family
	Ec-02_003350	PF00106.23	short chain dehydrogenase
	Ec-02_003530	PF01822.17	WSC domain
	Ec-02_003740	PF13417.4	Glutathione S-transferase, N-terminal domain
	Ec-02_004080	PF02485.19	Core-2/I-Branching enzyme
	Ec-02_004280	-	-
	Ec-02_004490	PF14592.4	Chondroitinase B
	Ec-02_004680	PF13855.4	Leucine rich repeat
	Ec-02_004700	PF02415.15	Chlamydia polymorphic membrane protein (Chlamydia_PMP) repeat
	Ec-02_004810	PF08614.9	Autophagy protein 16 (ATG16)
	Ec-02_004850	-	-
	Ec-02_005220	-	-
	Ec-02_005340	PF03372.21	Endonuclease/Exonuclease/phosphatase family
	Ec-02_005440	-	-
	Ec-02_005880	PF05577.10	Serine carboxypeptidase S28
	Ec-02_005960	PF03358.13	NADPH-dependent FMN reductase
	Ec-02_006130	PF08693.8	Transmembrane alpha-helix domain
	Ec-02_006370	PF09353.8	Domain of unknown function (DUF1995)
	Ec-03_000160	-	-
	Ec-03_000520	PF01822.17	WSC domain
	Ec-03_000920	PF04969.14	CS domain
	Ec-03_001430	-	-
	Ec-03_001860	-	-
	Ec-03_002080	PF13583.4	Metallo-peptidase family M12B Reprolysin-like
	Ec-03_002200	-	-
	Ec-03_002350	PF00036.30	EF hand
	Ec-03_002370	-	-
	Ec-03_002460	PF00112.21	Papain family cysteine protease
	Ec-03_002660	PF14240.4	YHYH protein
	Ec-03_002880	-	-
	Ec-03_002910	PF00754.23	F5/8 type C domain
	Ec-03_002930	PF13561.4	Enoyl-(Acyl carrier protein) reductase
	Ec-03_002990	PF07137.9	VDE lipocalin domain
	Ec-03_003050	PF00264.18	Common central domain of tyrosinase
	Ec-03_003090	-	-
	Ec-03_003120	PF00264.18	Common central domain of tyrosinase
	Ec-03_003140	PF00264.18	Common central domain of tyrosinase
	Ec-03_003250	PF04607.15	Region found in RelA / SpoT proteins
	Ec-03_003520	PF01494.17	FAD binding domain
	Ec-03_003560	PF12796.5	Ankyrin repeats (3 copies)
	Ec-03_003630	-	-
	Ec-03_003720	PF13582.4	Metallo-peptidase family M12B Reprolysin-like
	Ec-03_003730	-	-
	Ec-03_003900	PF07714.15	Protein tyrosine kinase
	Ec-03_004070	PF01963.15	TraB family
	Ec-03_004430	PF10342.7	Ser-Thr-rich glycosyl-phosphatidyl-inositol-anchored membrane family
	Ec-03_004910	PF00445.16	Ribonuclease T2 family
	Ec-03_005030	PF00852.17	Glycosyltransferase family 10 (fucosyltransferase) C-term
	Ec-04_000200	PF01082.18	Copper type II ascorbate-dependent monooxygenase, N-terminal domain
	Ec-04_000220	PF01082.18	Copper type II ascorbate-dependent monooxygenase, N-terminal domain
	Ec-04_000630	PF00270.27	DEAD/DEAH box helicase
	Ec-04_000870	PF02341.13	RbcX protein
	Ec-04_000980	PF05086.10	Dictyostelium (Slime Mold) REP protein
	Ec-04_001120	PF04828.12	Glutathione-dependent formaldehyde-activating enzyme
	Ec-04_001260	PF07974.11	EGF-like domain
	Ec-04_001690	PF00179.24	Ubiquitin-conjugating enzyme
	Ec-04_002080	PF02492.17	CobW/HypB/UreG, nucleotide-binding domain
	Ec-04_002100	PF05903.12	PPPDE putative peptidase domain
	Ec-04_002310	PF15247.4	Histone RNA hairpin-binding protein RNA-binding domain
	Ec-04_002390	-	-
	Ec-04_002740	-	-
	Ec-04_002750	-	-
	Ec-04_002980	-	-
	Ec-04_003410	PF01926.21	50S ribosome-binding GTPase
	Ec-04_003480	PF00685.25	Sulfotransferase domain
	Ec-04_003900	PF00226.29	DnaJ domain
	Ec-04_004110	PF00111.25	2Fe-2S iron-sulfur cluster binding domain
	Ec-04_004180	PF10509.7	Galactokinase galactose-binding signature
	Ec-04_004340	PF01080.15	Presenilin
	Ec-04_004660	-	-
	Ec-04_004690	-	-
	Ec-04_004700	PF07139.9	Protein of unknown function (DUF1387)
	Ec-04_004780	-	-
	Ec-04_004870	PF08141.10	Small acid-soluble spore protein H family
	Ec-04_004890	-	-
	Ec-04_004900	-	-
	Ec-04_004920	PF06333.10	Mediator complex subunit 13 C-terminal
	Ec-04_004980	PF02383.16	SacI homology domain
	Ec-04_005080	PF04055.19	Radical SAM superfamily
	Ec-04_005130	PF01494.17	FAD binding domain
	Ec-04_005310	-	-
	Ec-04_006010	PF04724.11	Glycosyltransferase family 17
	Ec-04_006060	PF02434.14	Fringe-like
	Ec-04_006070	PF04577.12	Protein of unknown function (DUF563)
	Ec-04_006110	PF03992.14	Antibiotic biosynthesis monooxygenase
	Ec-04_006450	PF09409.8	PUB domain
	Ec-05_000090	-	-
	Ec-05_000270	PF00227.24	Proteasome subunit
	Ec-05_000360	-	-
	Ec-05_000480	PF05488.11	PAAR motif
	Ec-05_000530	-	-
	Ec-05_000630	PF02777.16	Iron/manganese superoxide dismutases, C-terminal domain
	Ec-05_001220	-	-
	Ec-05_001300	PF12799.5	Leucine Rich repeats (2 copies)
	Ec-05_001390	PF12799.5	Leucine Rich repeats (2 copies)
	Ec-05_001510	PF04536.12	TPM domain
	Ec-05_001610	-	-
	Ec-05_001630	PF03067.13	Lytic polysaccharide mono-oxygenase, cellulose-degrading
	Ec-05_001650	PF03067.13	Lytic polysaccharide mono-oxygenase, cellulose-degrading
	Ec-05_001660	PF03067.13	Lytic polysaccharide mono-oxygenase, cellulose-degrading
	Ec-05_001760	PF01625.19	Peptide methionine sulfoxide reductase
	Ec-05_001880	PF02431.13	Chalcone-flava-e isomerase
	Ec-05_001960	PF03067.13	Lytic polysaccharide mono-oxygenase, cellulose-degrading
	Ec-05_001990	PF00085.18	Thioredoxin
	Ec-05_002000	PF02410.13	Ribosomal silencing factor during starvation
	Ec-05_002010	-	-
	Ec-05_002300	-	-
	Ec-05_002470	PF12624.5	N-terminal region of Chorein or VPS13
	Ec-05_003470	PF00041.19	Fibronectin type III domain
	Ec-05_003480	-	-
	Ec-05_003580	PF00085.18	Thioredoxin
	Ec-05_003630	PF10184.7	Uncharacterized conserved protein (DUF2358)
	Ec-05_003660	PF12527.6	Protein of unknown function (DUF3727)
	Ec-05_003730	PF06094.10	Gamma-glutamyl cyclotransferase, AIG2-like
	Ec-05_003760	-	-
	Ec-05_003770	PF00069.23	Protein kinase domain
	Ec-05_003800	PF01451.19	Low molecular weight phosphotyrosine protein phosphatase
	Ec-05_003820	PF13041.4	PPR repeat family
	Ec-05_004490	PF00240.21	Ubiquitin family
	Ec-05_004540	PF08238.10	Sel1 repeat
	Ec-05_005030	PF07974.11	EGF-like domain
	Ec-05_006510	-	-
	Ec-05_006540	-	-
	Ec-05_006600	PF13839.4	GDSL/SGNH-like Acyl-Esterase family found in Pmr5 and Cas1p
	Ec-05_006630	PF00754.23	F5/8 type C domain
	Ec-05_006640	PF13855.4	Leucine rich repeat
	Ec-05_006710	PF01370.19	NAD dependent epimerase/dehydratase family
	Ec-05_006850	-	-
	Ec-05_007000	PF06325.11	Ribosomal protein L11 methyltransferase (PrmA)
	Ec-06_000240	PF00805.20	Pentapeptide repeats (8 copies)
	Ec-06_000390	-	-
	Ec-06_000700	PF02657.13	Fe-S metabolism associated domain
	Ec-06_000810	PF05958.9	tRNA (Uracil-5-)-methyltransferase
	Ec-06_001350	PF13419.4	Haloacid dehalogenase-like hydrolase
	Ec-06_001550	PF14588.4	YjgF/chorismate_mutase-like, putative endoribonuclease
	Ec-06_002340	PF00058.15	Low-density lipoprotein receptor repeat class B
	Ec-06_002440	PF01470.15	Pyroglutamyl peptidase
	Ec-06_002800	PF13637.4	Ankyrin repeats (many copies)
	Ec-06_002970	PF00561.18	alpha/beta hydrolase fold
	Ec-06_003180	-	-
	Ec-06_003330	PF09353.8	Domain of unknown function (DUF1995)
	Ec-06_003350	-	-
	Ec-06_003430	PF13855.4	Leucine rich repeat
	Ec-06_003630	PF06999.10	Sucrase/ferredoxin-like
	Ec-06_004110	PF00708.16	Acylphosphatase
	Ec-06_004210	PF02225.20	PA domain
	Ec-06_004220	PF02225.20	PA domain
	Ec-06_004340	PF13510.4	2Fe-2S iron-sulfur cluster binding domain
	Ec-06_004380	-	-
	Ec-06_004430	-	-
	Ec-06_004520	PF00085.18	Thioredoxin
	Ec-06_004670	PF13640.4	2OG-Fe(II) oxygenase superfamily
	Ec-06_005240	PF00314.15	Thaumatin family
	Ec-06_005260	PF03067.13	Lytic polysaccharide mono-oxygenase, cellulose-degrading
	Ec-06_005280	PF00754.23	F5/8 type C domain
	Ec-06_005290	PF10342.7	Ser-Thr-rich glycosyl-phosphatidyl-inositol-anchored membrane family
	Ec-06_006700	PF13229.4	Right handed beta helix region
	Ec-06_006870	PF08543.10	Phosphomethylpyrimidine kinase
	Ec-06_007090	PF11938.6	TLR4 regulator and MIR-interacting MSAP
	Ec-06_007180	PF10351.7	Golgi-body localisation protein domain
	Ec-06_007850	-	-
	Ec-06_008350	PF00012.18	Hsp70 protein
	Ec-06_008520	PF01593.22	Flavin containing amine oxidoreductase
	Ec-06_009350	-	-
	Ec-06_009420	PF07714.15	Protein tyrosine kinase
	Ec-06_009440	PF13639.4	Ring finger domain
	Ec-06_009450	PF00884.21	Sulfatase
	Ec-06_010010	PF00578.19	AhpC/TSA family
	Ec-06_010280	PF01074.20	Glycosyl hydrolases family 38 N-terminal domain
	Ec-06_010350	PF00534.18	Glycosyl transferases group 1
	Ec-06_010450	PF00254.26	FKBP-type peptidyl-prolyl cis-trans isomerase
	Ec-06_010530	PF13749.4	Putative ATP-dependent DNA helicase recG C-terminal
	Ec-06_010560	PF00575.21	S1 RNA binding domain
	Ec-06_010720	PF00111.25	2Fe-2S iron-sulfur cluster binding domain
	Ec-06_011020	PF07714.15	Protein tyrosine kinase
	Ec-07_000100	-	-
	Ec-07_000190	PF10342.7	Ser-Thr-rich glycosyl-phosphatidyl-inositol-anchored membrane family
	Ec-07_000210	PF00004.27	ATPase family associated with various cellular activities (AAA)
	Ec-07_000270	PF06468.11	Spondin_N
	Ec-07_000280	PF06468.11	Spondin_N
	Ec-07_000300	PF06468.11	Spondin_N
	Ec-07_000310	PF00849.20	RNA pseudouridylate synthase
	Ec-07_000800	PF00240.21	Ubiquitin family
	Ec-07_000850	-	-
	Ec-07_001410	-	-
	Ec-07_001880	-	-
	Ec-07_002660	PF04954.11	Siderophore-interacting protein
	Ec-07_002670	PF00066.15	LNR domain
	Ec-07_002880	PF07714.15	Protein tyrosine kinase
	Ec-07_003210	PF01529.18	DHHC palmitoyltransferase
	Ec-07_003720	PF12796.5	Ankyrin repeats (3 copies)
	Ec-07_003870	-	-
	Ec-07_005020	PF01026.19	TatD related DNase
	Ec-07_005140	PF01926.21	50S ribosome-binding GTPase
	Ec-07_005300	-	-
	Ec-07_005420	PF00574.21	Clp protease
	Ec-07_005450	PF00227.24	Proteasome subunit
	Ec-07_005600	PF00106.23	short chain dehydrogenase
	Ec-07_005650	-	-
	Ec-07_005720	-	-
	Ec-07_005850	PF15072.4	Domain of unknown function (DUF4539)
	Ec-07_006150	PF00254.26	FKBP-type peptidyl-prolyl cis-trans isomerase
	Ec-07_006520	PF00005.25	ABC transporter
	Ec-07_006670	PF00561.18	alpha/beta hydrolase fold
	Ec-07_006710	-	-
	Ec-07_007580	-	-
	Ec-07_007620	PF01436.19	NHL repeat
	Ec-08_000010	-	-
	Ec-08_000020	-	-
	Ec-08_000100	PF01822.17	WSC domain
	Ec-08_000110	PF01822.17	WSC domain
	Ec-08_000370	-	-
	Ec-08_000550	PF00849.20	RNA pseudouridylate synthase
	Ec-08_001030	PF05697.11	Bacterial trigger factor protein (TF)
	Ec-08_001040	PF00270.27	DEAD/DEAH box helicase
	Ec-08_001670	PF03364.18	Polyketide cyclase / dehydrase and lipid transport
	Ec-08_001750	-	-
	Ec-08_002050	PF15777.3	Tryptophan RNA-binding attenuator protein inhibitory protein
	Ec-08_002130	PF11267.6	Domain of unknown function (DUF3067)
	Ec-08_002510	PF06990.9	Galactose-3-O-sulfotransferase
	Ec-08_002630	PF05285.10	SDA1
	Ec-08_003120	PF13691.4	tRNase Z endonuclease
	Ec-08_003370	-	-
	Ec-08_003380	PF09073.8	BUD22
	Ec-08_003510	PF14226.4	--haem dioxygenase in morphine synthesis N-terminal
	Ec-08_003590	PF00081.20	Iron/manganese superoxide dismutases, alpha-hairpin domain
	Ec-08_004700	PF03462.16	PCRF domain
	Ec-08_004820	PF13229.4	Right handed beta helix region
	Ec-08_004880	-	-
	Ec-08_004890	PF00684.17	DnaJ central domain
	Ec-08_005250	PF13202.4	EF hand
	Ec-08_005610	PF01061.22	ABC-2 type transporter
	Ec-08_006060	PF01822.17	WSC domain
	Ec-08_006320	PF09912.7	Uncharacterized protein conserved in bacteria (DUF2141)
	Ec-08_006520	PF01822.17	WSC domain
	Ec-09_000110	-	-
	Ec-09_000260	PF01833.22	IPT/TIG domain
	Ec-09_000520	PF01822.17	WSC domain
	Ec-09_000560	-	-
	Ec-09_000570	PF01822.17	WSC domain
	Ec-09_000660	-	-
	Ec-09_000770	PF04339.10	Peptidogalycan biosysnthesis/recognition
	Ec-09_000830	PF00153.25	Mitochondrial carrier protein
	Ec-09_001020	PF00106.23	short chain dehydrogenase
	Ec-09_001310	PF01479.23	S4 domain
	Ec-09_001330	-	-
	Ec-09_001490	PF13855.4	Leucine rich repeat
	Ec-09_001560	-	-
	Ec-09_001580	-	-
	Ec-09_001710	PF00160.19	Cyclophilin type peptidyl-prolyl cis-trans isomerase/CLD
	Ec-09_001740	-	-
	Ec-09_002460	PF13855.4	Leucine rich repeat
	Ec-09_002600	PF01822.17	WSC domain
	Ec-09_002710	PF12796.5	Ankyrin repeats (3 copies)
	Ec-09_002980	-	-
	Ec-09_003280	PF00643.22	B-box zinc finger
	Ec-09_003360	PF02941.13	Ferredoxin thioredoxin reductase variable alpha chain
	Ec-09_003520	PF04784.12	Protein of unknown function, DUF547
	Ec-09_003640	-	-
	Ec-09_003880	PF01509.16	TruB family pseudouridylate synthase (N terminal domain)
	Ec-09_003950	PF13229.4	Right handed beta helix region
	Ec-09_004180	-	-
	Ec-09_004430	-	-
	Ec-09_004800	PF05879.10	Root hair defective 3 GTP-binding protein (RHD3)
	Ec-10_000120	PF13524.4	Glycosyl transferases group 1
	Ec-10_000210	PF01822.17	WSC domain
	Ec-10_000260	PF08007.10	Cupin superfamily protein
	Ec-10_000380	PF03351.15	DOMON domain
	Ec-10_000390	PF03351.15	DOMON domain
	Ec-10_000400	PF03351.15	DOMON domain
	Ec-10_000610	-	-
	Ec-10_000660	-	-
	Ec-10_000770	PF03567.12	Sulfotransferase family
	Ec-10_001490	-	-
	Ec-10_001970	PF10184.7	Uncharacterized conserved protein (DUF2358)
	Ec-10_002000	PF13855.4	Leucine rich repeat
	Ec-10_002050	-	-
	Ec-10_002080	PF00022.17	Actin
	Ec-10_002190	PF01242.17	6-pyruvoyl tetrahydropterin synthase
	Ec-10_002270	-	-
	Ec-10_002360	PF01082.18	Copper type II ascorbate-dependent monooxygenase, N-terminal domain
	Ec-10_002540	-	-
	Ec-10_002550	-	-
	Ec-10_002750	PF00227.24	Proteasome subunit
	Ec-10_003000	PF01822.17	WSC domain
	Ec-10_003070	PF13583.4	Metallo-peptidase family M12B Reprolysin-like
	Ec-10_003100	PF00092.26	von Willebrand factor type A domain
	Ec-10_003370	PF10295.7	Uncharacterised protein (DUF2406)
	Ec-10_003390	PF03980.12	Nnf1
	Ec-10_003560	PF04755.10	PAP_fibrillin
	Ec-10_003670	PF16907.3	Proline rich region of Caskin proteins
	Ec-10_003700	PF02919.13	Eukaryotic DNA topoisomerase I, DNA binding fragment
	Ec-10_004560	PF00066.15	LNR domain
	Ec-10_004690	-	-
	Ec-10_005340	PF04902.10	Conserved region in Nab1
	Ec-10_005410	PF00300.20	Histidine phosphatase superfamily (branch 1)
	Ec-10_005590	-	-
	Ec-10_005630	PF00650.18	CRAL/TRIO domain
	Ec-10_005710	PF15665.3	Family with sequence similarity 184, A and B
	Ec-10_005780	PF04359.12	Protein of unknown function (DUF493)
	Ec-10_005810	PF07992.12	Pyridine nucleotide-disulphide oxidoreductase
	Ec-10_006000	PF00092.26	von Willebrand factor type A domain
	Ec-10_006180	PF04542.12	Sigma-70 region 2
	Ec-10_006370	PF00400.30	WD domain, G-beta repeat
	Ec-10_006420	-	-
	Ec-11_000400	PF13229.4	Right handed beta helix region
	Ec-11_000670	PF03639.11	Glycosyl hydrolase family 81
	Ec-11_000960	PF02826.17	D-isomer specific 2-hydroxyacid dehydrogenase, NAD binding domain
	Ec-11_001110	PF07992.12	Pyridine nucleotide-disulphide oxidoreductase
	Ec-11_001170	PF13041.4	PPR repeat family
	Ec-11_001310	PF02800.18	Glyceraldehyde 3-phosphate dehydrogenase, C-terminal domain
	Ec-11_001320	PF08241.10	Methyltransferase domain
	Ec-11_001390	PF13855.4	Leucine rich repeat
	Ec-11_001540	PF00300.20	Histidine phosphatase superfamily (branch 1)
	Ec-11_001580	PF00684.17	DnaJ central domain
	Ec-11_001600	PF06468.11	Spondin_N
	Ec-11_002060	-	-
	Ec-11_002090	-	-
	Ec-11_002650	-	-
	Ec-11_002830	-	-
	Ec-11_002840	PF03995.11	Peptidase inhibitor family I36
	Ec-11_002850	PF13034.4	Protein of unknown function (DUF3895)
	Ec-11_003300	PF07123.10	Photosystem II reaction centre W protein (PsbW)
	Ec-11_003520	PF00875.16	DNA photolyase
	Ec-11_003630	PF00856.26	SET domain
	Ec-11_003810	PF01041.15	DegT/DnrJ/EryC1/StrS aminotransferase family
	Ec-11_003840	-	-
	Ec-11_004080	PF02678.14	Pirin
	Ec-11_004480	-	-
	Ec-11_004650	-	-
	Ec-11_004680	-	-
	Ec-11_004780	PF08428.8	Rib/alpha-like repeat
	Ec-11_004840	PF08637.8	ATP synthase regulation protein NCA2
	Ec-11_004870	PF02415.15	Chlamydia polymorphic membrane protein (Chlamydia_PMP) repeat
	Ec-11_004940	PF00400.30	WD domain, G-beta repeat
	Ec-11_005010	PF00012.18	Hsp70 protein
	Ec-11_005050	PF09353.8	Domain of unknown function (DUF1995)
	Ec-11_005180	PF13229.4	Right handed beta helix region
	Ec-11_005310	-	-
	Ec-11_005430	PF00717.21	Peptidase S24-like
	Ec-11_005770	-	-
	Ec-12_000110	PF01822.17	WSC domain
	Ec-12_000370	PF12204.6	Domain of unknown function (DUF3598)
	Ec-12_000410	PF13229.4	Right handed beta helix region
	Ec-12_000420	-	-
	Ec-12_000740	PF00155.19	Aminotransferase class I and II
	Ec-12_000860	PF11277.6	Mediator complex subunit 24 N-terminal
	Ec-12_001360	PF13424.4	Tetratricopeptide repeat
	Ec-12_001410	PF13181.4	Tetratricopeptide repeat
	Ec-12_001550	PF07156.12	Prenylcysteine lyase
	Ec-12_001580	PF08853.9	Domain of unknown function (DUF1823)
	Ec-12_001990	PF13290.4	Chitobiase/beta-hexosaminidase C-terminal domain
	Ec-12_002110	PF00227.24	Proteasome subunit
	Ec-12_002160	PF01370.19	NAD dependent epimerase/dehydratase family
	Ec-12_002220	PF00467.27	KOW motif
	Ec-12_002620	PF03537.11	Glycoside-hydrolase family GH114
	Ec-12_002780	PF00076.20	RNA recognition motif. (a.k.a. RRM, RBD, or RNP domain)
	Ec-12_003320	-	-
	Ec-12_003500	PF00106.23	short chain dehydrogenase
	Ec-12_003820	PF00087.19	Snake toxin
	Ec-12_004080	PF01532.18	Glycosyl hydrolase family 47
	Ec-12_004160	PF03896.14	Translocon-associated protein (TRAP), alpha subunit
	Ec-12_004270	PF00069.23	Protein kinase domain
	Ec-12_004880	PF10502.7	Signal peptidase, peptidase S26
	Ec-12_005030	PF11221.6	Subunit 21 of Mediator complex
	Ec-12_005300	PF10888.6	Protein of unknown function (DUF2742)
	Ec-12_005390	PF07386.9	Protein of unknown function (DUF1499)
	Ec-12_005510	PF01926.21	50S ribosome-binding GTPase
	Ec-12_005560	PF01063.17	Amino-transferase class IV
	Ec-12_006330	-	-
	Ec-12_006780	PF13884.4	Chaperone of endosialidase
	Ec-12_006830	PF10672.7	S-adenosylmethionine-dependent methyltransferase
	Ec-12_007600	PF10184.7	Uncharacterized conserved protein (DUF2358)
	Ec-12_007920	-	-
	Ec-12_007950	PF02576.15	Putative ribosome maturation factor RimP
	Ec-12_008030	PF09348.8	Domain of unknown function (DUF1990)
	Ec-12_008080	PF13344.4	Haloacid dehalogenase-like hydrolase
	Ec-12_008100	PF05092.10	Per os infectivity
	Ec-12_008180	PF12697.5	Alpha/beta hydrolase family
	Ec-12_008270	PF08534.8	Redoxin
	Ec-12_008340	PF00805.20	Pentapeptide repeats (8 copies)
	Ec-12_008520	PF02263.17	Guanylate-binding protein, N-terminal domain
	Ec-12_008570	PF00011.19	Hsp20/alpha crystallin family
	Ec-12_008810	-	-
	Ec-12_009110	PF01940.14	Integral membrane protein DUF92
	Ec-13_000240	PF13229.4	Right handed beta helix region
	Ec-13_000670	-	-
	Ec-13_000770	-	-
	Ec-13_000840	PF02037.25	SAP domain
	Ec-13_000950	PF01479.23	S4 domain
	Ec-13_001220	PF06247.9	Pvs28 EGF domain
	Ec-13_001700	PF01504.16	Phosphatidylinositol-4-phosphate 5-Kinase
	Ec-13_002100	PF00009.25	Elongation factor Tu GTP binding domain
	Ec-13_002130	-	-
	Ec-13_002290	PF00262.16	Calreticulin family
	Ec-13_002560	PF00644.18	Poly(ADP-ribose) polymerase catalytic domain
	Ec-13_002640	PF13229.4	Right handed beta helix region
	Ec-13_002900	-	-
	Ec-13_003060	PF01822.17	WSC domain
	Ec-13_003090	-	-
	Ec-13_003130	-	-
	Ec-13_003170	PF01822.17	WSC domain
	Ec-13_003820	PF08721.9	TnsA endonuclease C terminal
	Ec-13_003920	PF02325.15	YGGT family
	Ec-13_004040	PF13524.4	Glycosyl transferases group 1
	Ec-13_004200	PF00082.20	Subtilase family
	Ec-14_000420	PF00005.25	ABC transporter
	Ec-14_000700	PF08947.8	BPS (Between PH and SH2)
	Ec-14_000800	PF00226.29	DnaJ domain
	Ec-14_000840	PF03577.13	Peptidase family C69
	Ec-14_001180	-	-
	Ec-14_001190	PF13851.4	Growth-arrest specific micro-tubule binding
	Ec-14_001220	PF14592.4	Chondroitinase B
	Ec-14_001380	-	-
	Ec-14_001490	-	-
	Ec-14_001520	PF00248.19	Aldo/keto reductase family
	Ec-14_001550	-	-
	Ec-14_001690	PF01653.16	NAD-dependent DNA ligase adenylation domain
	Ec-14_001910	-	-
	Ec-14_001980	PF09273.9	Rubisco LSMT substrate-binding
	Ec-14_002820	PF01276.18	Orn/Lys/Arg decarboxylase, major domain
	Ec-14_003130	-	-
	Ec-14_003200	PF04091.10	Exocyst complex subunit Sec15-like
	Ec-14_003590	PF08417.10	Pheophorbide a oxygenase
	Ec-14_003600	PF08806.9	Sep15/SelM redox domain
	Ec-14_003770	-	-
	Ec-14_003850	PF00226.29	DnaJ domain
	Ec-14_004200	PF00085.18	Thioredoxin
	Ec-14_004250	PF00282.17	Pyridoxal-dependent decarboxylase conserved domain
	Ec-14_004330	PF07974.11	EGF-like domain
	Ec-14_004400	PF00255.17	Glutathione peroxidase
	Ec-14_005130	-	-
	Ec-14_005220	PF04784.12	Protein of unknown function, DUF547
	Ec-14_005440	PF00561.18	alpha/beta hydrolase fold
	Ec-14_005790	-	-
	Ec-14_006090	PF00009.25	Elongation factor Tu GTP binding domain
	Ec-14_006200	PF00857.18	Isochorismatase family
	Ec-14_006370	PF14295.4	PAN domain
	Ec-14_006410	PF02434.14	Fringe-like
	Ec-14_006460	PF04607.15	Region found in RelA / SpoT proteins
	Ec-14_006500	-	-
	Ec-14_006760	PF09090.9	MIF4G like
	Ec-15_000050	PF07466.9	Protein of unknown function (DUF1517)
	Ec-15_000120	PF00406.20	Adenylate kinase
	Ec-15_000190	PF01764.23	Lipase (class 3)
	Ec-15_000670	PF13460.4	NAD(P)H-binding
	Ec-15_000750	PF05173.12	Dihydrodipicolinate reductase, C-terminus
	Ec-15_000810	-	-
	Ec-15_000890	-	-
	Ec-15_000940	PF07692.9	Low iron-inducible periplasmic protein
	Ec-15_001210	PF13578.4	Methyltransferase domain
	Ec-15_001250	PF13489.4	Methyltransferase domain
	Ec-15_001420	PF04755.10	PAP_fibrillin
	Ec-15_001700	PF08450.10	SMP-30/Gluconolaconase/LRE-like region
	Ec-15_002280	PF01176.17	Translation initiation factor 1A / IF-1
	Ec-15_002350	PF00085.18	Thioredoxin
	Ec-15_002380	PF07464.9	Apolipophorin-III precursor (apoLp-III)
	Ec-15_002480	PF16187.3	Middle or third domain of peptidase_M16
	Ec-15_002640	PF00254.26	FKBP-type peptidyl-prolyl cis-trans isomerase
	Ec-15_002870	PF02485.19	Core-2/I-Branching enzyme
	Ec-15_003040	PF01370.19	NAD dependent epimerase/dehydratase family
	Ec-15_003070	PF00085.18	Thioredoxin
	Ec-15_003120	-	-
	Ec-15_003160	-	-
	Ec-15_003500	PF08450.10	SMP-30/Gluconolaconase/LRE-like region
	Ec-15_003730	PF00899.19	ThiF family
	Ec-15_004350	PF03159.16	XRN 5'-3' exonuclease N-terminus
	Ec-16_000300	PF02415.15	Chlamydia polymorphic membrane protein (Chlamydia_PMP) repeat
	Ec-16_000520	PF00106.23	short chain dehydrogenase
	Ec-16_001280	PF17191.2	RecG wedge domain
	Ec-16_001410	-	-
	Ec-16_001560	-	-
	Ec-16_001580	-	-
	Ec-16_002240	PF03016.13	Exostosin family
	Ec-16_002270	PF12689.5	Acid Phosphatase
	Ec-16_003110	PF01061.22	ABC-2 type transporter
	Ec-16_003190	-	-
	Ec-16_003370	PF13229.4	Right handed beta helix region
	Ec-16_003430	PF03692.13	Putative zinc- or iron-chelating domain
	Ec-16_003710	PF01764.23	Lipase (class 3)
	Ec-16_003850	PF03781.14	Sulfatase-modifying factor enzyme 1
	Ec-16_004010	PF00069.23	Protein kinase domain
	Ec-16_004450	PF01532.18	Glycosyl hydrolase family 47
	Ec-16_004640	PF00085.18	Thioredoxin
	Ec-16_004880	-	-
	Ec-17_000940	PF02415.15	Chlamydia polymorphic membrane protein (Chlamydia_PMP) repeat
	Ec-17_000970	PF01822.17	WSC domain
	Ec-17_000980	PF07714.15	Protein tyrosine kinase
	Ec-17_001000	PF01822.17	WSC domain
	Ec-17_001010	PF01822.17	WSC domain
	Ec-17_001050	PF03385.15	Protein of unknown function, DUF288
	Ec-17_001070	-	-
	Ec-17_001150	-	-
	Ec-17_001360	PF11790.6	Glycosyl hydrolase catalytic core
	Ec-17_001440	PF01214.16	Casein kinase II regulatory subunit
	Ec-17_001480	PF02878.14	Phosphoglucomutase/phosphomannomutase, alpha/beta/alpha domain I
	Ec-17_002200	PF07386.9	Protein of unknown function (DUF1499)
	Ec-17_002250	PF02225.20	PA domain
	Ec-17_002330	PF13472.4	GDSL-like Lipase/Acylhydrolase family
	Ec-17_002600	-	-
	Ec-17_003160	-	-
	Ec-17_003170	PF01588.18	Putative tRNA binding domain
	Ec-17_003290	PF13621.4	Cupin-like domain
	Ec-17_003840	PF00005.25	ABC transporter
	Ec-17_004090	PF00112.21	Papain family cysteine protease
	Ec-17_004230	-	-
	Ec-17_004270	-	-
	Ec-18_000050	PF00630.17	Filamin/ABP280 repeat
	Ec-18_000130	PF05048.11	Periplasmic copper-binding protein (NosD)
	Ec-18_000150	PF13229.4	Right handed beta helix region
	Ec-18_000440	-	-
	Ec-18_000450	-	-
	Ec-18_000660	PF00657.20	GDSL-like Lipase/Acylhydrolase
	Ec-18_000760	PF13499.4	EF-hand domain pair
	Ec-18_000790	PF00903.23	Glyoxalase/Bleomycin resistance protein/Dioxygenase superfamily
	Ec-18_000850	PF12697.5	Alpha/beta hydrolase family
	Ec-18_001010	PF05725.10	FNIP Repeat
	Ec-18_001050	-	-
	Ec-18_001140	PF00630.17	Filamin/ABP280 repeat
	Ec-18_001170	-	-
	Ec-18_001340	PF01556.16	DnaJ C terminal domain
	Ec-18_001510	PF03032.13	Frog skin active peptide family signal and propeptide
	Ec-18_001970	-	-
	Ec-18_002060	PF08212.10	Lipocalin-like domain
	Ec-18_002370	-	-
	Ec-18_002840	PF13855.4	Leucine rich repeat
	Ec-18_003030	-	-
	Ec-18_003100	PF00561.18	alpha/beta hydrolase fold
	Ec-18_003240	-	-
	Ec-18_003700	-	-
	Ec-18_003830	PF00630.17	Filamin/ABP280 repeat
	Ec-18_004070	PF00106.23	short chain dehydrogenase
	Ec-18_004730	-	-
	Ec-19_000250	PF01822.17	WSC domain
	Ec-19_000260	-	-
	Ec-19_000390	PF13450.4	NAD(P)-binding Rossmann-like domain
	Ec-19_000440	PF00268.19	Ribonucleotide reductase, small chain
	Ec-19_000560	PF02622.13	Uncharacterized ACR, COG1678
	Ec-19_000680	PF12018.6	Domain of unknown function (DUF3508)
	Ec-19_000980	-	-
	Ec-19_001360	PF00248.19	Aldo/keto reductase family
	Ec-19_001400	PF02934.13	GatB/GatE catalytic domain
	Ec-19_001910	PF00650.18	CRAL/TRIO domain
[truncated: 4,185 more rows]
[truncated: 1 more columns]

## Sheet: Supplementary Table S8
Supplementary Table S8. Conparison of the composition of domains in the putative extracellular matrixgenes in seven organisms
		Nemacystus decipiens		Cladosipon okamuranus		Ectocarpus siliculosus		Thalassiosira pseudonana		Phytophthoria infestans		Arabidopsis thaliana		Chlamydomonas reinhardtii
Pfam_ID	Donamin name	Count	568	Count	%	Count	%	Count	%	Count	%	Count	%	Count	%
PF01822.17	WSC domain	31	0.0545775	30	0.0607287	31	0.045388	1	0.0021645	0	0	0	0	3	0.00560748
PF13229.4	Right handed beta helix region	17	0.0299296	10	0.0202429	18	0.0263543	0	0	1	0.00111857	1	0.000748503	1	0.00186916
PF13855.4	Leucine rich repeat	14	0.0246479	13	0.0263158	11	0.0161054	3	0.00649351	0	0	31	0.0232036	1	0.00186916
PF00085.18	Thioredoxin	10	0.0176056	7	0.01417	12	0.0175695	7	0.0151515	5	0.00559284	7	0.00523952	3	0.00560748
PF00227.24	Proteasome subunit	7	0.0123239	3	0.00607287	7	0.0102489	2	0.004329	0	0	0	0	0	0
PF07714.15	Protein tyrosine kinase	7	0.0123239	3	0.00607287	9	0.0131772	0	0	0	0	8	0.00598802	8	0.0149533
PF00630.17	Filamin/ABP280 repeat	6	0.0105634	1	0.00202429	3	0.00439239	0	0	1	0.00111857	0	0	0	0
PF03567.12	Sulfotransferase family	6	0.0105634	6	0.0121457	2	0.00292826	2	0.004329	0	0	0	0	6	0.011215
PF00078.25	Reverse transcriptase (RNA-dependent DNA polymerase)	4	0.00704225	0	0	0	0	0	0	0	0	0	0	3	0.00560748
PF00082.20	Subtilase family	4	0.00704225	1	0.00202429	2	0.00292826	1	0.0021645	0	0	22	0.0164671	6	0.011215
PF00106.23	short chain dehydrogenase	4	0.00704225	1	0.00202429	9	0.0131772	2	0.004329	0	0	0	0	0	0
PF00188.24	Cysteine-rich secretory protein family	4	0.00704225	4	0.00809717	0	0	9	0.0194805	9	0.0100671	12	0.00898204	6	0.011215
PF00190.20	Cupin	4	0.00704225	1	0.00202429	5	0.00732064	0	0	0	0	34	0.0254491	0	0
PF00754.23	F5/8 type C domain	4	0.00704225	2	0.00404858	4	0.00585652	1	0.0021645	1	0.00111857	0	0	1	0.00186916
PF01569.19	PAP2 superfamily	4	0.00704225	3	0.00607287	1	0.00146413	0	0	0	0	0	0	2	0.00373832
PF01764.23	Lipase (class 3)	4	0.00704225	3	0.00607287	4	0.00585652	1	0.0021645	0	0	2	0.00149701	3	0.00560748
PF04755.10	PAP_fibrillin	4	0.00704225	1	0.00202429	5	0.00732064	4	0.00865801	0	0	0	0	0	0
PF10342.7	Ser-Thr-rich glycosyl-phosphatidyl-inositol-anchored membrane family	4	0.00704225	6	0.0121457	10	0.0146413	0	0	0	0	0	0	0	0
PF12796.5	Ankyrin repeats (3 copies)	4	0.00704225	1	0.00202429	3	0.00439239	3	0.00649351	0	0	0	0	2	0.00373832
PF13416.4	Bacterial extracellular solute-binding protein	4	0.00704225	0	0	0	0	0	0	1	0.00111857	0	0	3	0.00560748
PF13583.4	Metallo-peptidase family M12B Reprolysin-like	4	0.00704225	1	0.00202429	2	0.00292826	1	0.0021645	0	0	0	0	0	0
PF00012.18	Hsp70 protein	3	0.00528169	4	0.00809717	3	0.00439239	1	0.0021645	1	0.00111857	1	0.000748503	0	0
PF00092.26	von Willebrand factor type A domain	3	0.00528169	3	0.00607287	3	0.00439239	0	0	0	0	0	0	0	0
PF00685.25	Sulfotransferase domain	3	0.00528169	3	0.00607287	4	0.00585652	1	0.0021645	0	0	1	0.000748503	2	0.00373832
PF00691.18	OmpA family	3	0.00528169	0	0	0	0	0	0	0	0	0	0	0	0
PF02415.15	Chlamydia polymorphic membrane protein (Chlamydia_PMP) repeat	3	0.00528169	8	0.0161943	4	0.00585652	0	0	0	0	0	0	0	0
PF02485.19	Core-2/I-Branching enzyme	3	0.00528169	0	0	2	0.00292826	2	0.004329	0	0	1	0.000748503	0	0
PF03109.14	ABC1 family	3	0.00528169	1	0.00202429	3	0.00439239	1	0.0021645	1	0.00111857	0	0	0	0
PF04945.11	YHS domain	3	0.00528169	0	0	0	0	0	0	0	0	0	0	0	0
PF05725.10	FNIP Repeat	3	0.00528169	1	0.00202429	2	0.00292826	0	0	0	0	0	0	0	0
PF10184.7	Uncharacterized conserved protein (DUF2358)	3	0.00528169	2	0.00404858	4	0.00585652	0	0	0	0	0	0	0	0
PF13469.4	Sulfotransferase family	3	0.00528169	0	0	0	0	0	0	0	0	0	0	2	0.00373832
PF13704.4	Glycosyl transferase family 2	3	0.00528169	2	0.00404858	0	0	0	0	0	0	0	0	0	0
PF00004.27	ATPase family associated with various cellular activities (AAA)	2	0.00352113	2	0.00404858	1	0.00146413	1	0.0021645	1	0.00111857	1	0.000748503	1	0.00186916
PF00013.27	KH domain	2	0.00352113	1	0.00202429	0	0	0	0	0	0	0	0	0	0
PF00059.19	Lectin C-type domain	2	0.00352113	2	0.00404858	0	0	0	0	0	0	0	0	1	0.00186916
PF00066.15	LNR domain	2	0.00352113	7	0.01417	8	0.011713	1	0.0021645	0	0	0	0	0	0
PF00112.21	Papain family cysteine protease	2	0.00352113	5	0.0101215	4	0.00585652	2	0.004329	4	0.00447427	16	0.011976	10	0.0186916
PF00149.26	Calcineurin-like phosphoesterase	2	0.00352113	1	0.00202429	1	0.00146413	2	0.004329	15	0.0167785	9	0.00673653	3	0.00560748
PF00160.19	Cyclophilin type peptidyl-prolyl cis-trans isomerase/CLD	2	0.00352113	3	0.00607287	2	0.00292826	6	0.012987	0	0	3	0.00224551	4	0.00747664
PF00240.21	Ubiquitin family	2	0.00352113	1	0.00202429	2	0.00292826	0	0	15	0.0167785	0	0	0	0
PF00248.19	Aldo/keto reductase family	2	0.00352113	1	0.00202429	2	0.00292826	2	0.004329	0	0	0	0	1	0.00186916
PF00254.26	FKBP-type peptidyl-prolyl cis-trans isomerase	2	0.00352113	2	0.00404858	5	0.00732064	2	0.004329	1	0.00111857	1	0.000748503	2	0.00373832
PF00271.29	Helicase conserved C-terminal domain	2	0.00352113	0	0	0	0	0	0	0	0	0	0	0	0
PF00328.20	Histidine phosphatase superfamily (branch 2)	2	0.00352113	1	0.00202429	1	0.00146413	0	0	1	0.00111857	1	0.000748503	1	0.00186916
PF00355.24	Rieske [2Fe-2S] domain	2	0.00352113	2	0.00404858	0	0	0	0	0	0	0	0	0	0
PF00404.16	Dockerin type I repeat	2	0.00352113	1	0.00202429	0	0	0	0	0	0	0	0	0	0
PF00450.20	Serine carboxypeptidase	2	0.00352113	1	0.00202429	0	0	1	0.0021645	2	0.00223714	42	0.0314371	5	0.00934579
PF00462.22	Glutaredoxin	2	0.00352113	1	0.00202429	1	0.00146413	1	0.0021645	0	0	1	0.000748503	0	0
PF00497.18	Bacterial extracellular solute-binding proteins, family 3	2	0.00352113	0	0	0	0	0	0	0	0	0	0	0	0
PF00501.26	AMP-binding enzyme	2	0.00352113	1	0.00202429	1	0.00146413	1	0.0021645	1	0.00111857	0	0	0	0
PF00504.19	Chlorophyll A-B binding protein	2	0.00352113	2	0.00404858	1	0.00146413	2	0.004329	0	0	0	0	0	0
PF00557.22	Metallopeptidase family M24	2	0.00352113	0	0	0	0	1	0.0021645	0	0	0	0	0	0
PF00583.23	Acetyltransferase (GNAT) family	2	0.00352113	1	0.00202429	1	0.00146413	1	0.0021645	0	0	0	0	0	0
PF00805.20	Pentapeptide repeats (8 copies)	2	0.00352113	0	0	3	0.00439239	0	0	0	0	0	0	0	0
PF00903.23	Glyoxalase/Bleomycin resistance protein/Dioxygenase superfamily	2	0.00352113	3	0.00607287	1	0.00146413	1	0.0021645	0	0	0	0	0	0
PF01112.16	Asparaginase	2	0.00352113	0	0	0	0	0	0	0	0	0	0	1	0.00186916
PF01434.16	Peptidase family M41	2	0.00352113	1	0.00202429	1	0.00146413	0	0	0	0	1	0.000748503	0	0
PF01556.16	DnaJ C terminal domain	2	0.00352113	1	0.00202429	1	0.00146413	1	0.0021645	0	0	1	0.000748503	1	0.00186916
PF01960.16	ArgJ family	2	0.00352113	0	0	0	0	0	0	0	0	0	0	0	0
PF02225.20	PA domain	2	0.00352113	1	0.00202429	3	0.00439239	2	0.004329	1	0.00111857	0	0	1	0.00186916
PF02492.17	CobW/HypB/UreG, nucleotide-binding domain	2	0.00352113	1	0.00202429	1	0.00146413	0	0	0	0	0	0	0	0
PF03016.13	Exostosin family	2	0.00352113	1	0.00202429	1	0.00146413	0	0	0	0	3	0.00224551	23	0.0429907
PF03067.13	Lytic polysaccharide mono-oxygenase, cellulose-degrading	2	0.00352113	5	0.0101215	6	0.00878477	0	0	1	0.00111857	0	0	1	0.00186916
PF03105.17	SPX domain	2	0.00352113	0	0	0	0	0	0	0	0	0	0	0	0
PF03351.15	DOMON domain	2	0.00352113	1	0.00202429	3	0.00439239	0	0	0	0	0	0	1	0.00186916
PF03438.11	Pneumovirus NS1 protein	2	0.00352113	0	0	0	0	0	0	0	0	0	0	0	0
PF03537.11	Glycoside-hydrolase family GH114	2	0.00352113	2	0.00404858	3	0.00439239	0	0	1	0.00111857	0	0	1	0.00186916
PF03572.16	Peptidase family S41	2	0.00352113	0	0	0	0	0	0	0	0	0	0	0	0
PF03629.16	Carbohydrate esterase, sialic acid-specific acetylesterase	2	0.00352113	2	0.00404858	1	0.00146413	0	0	0	0	0	0	0	0
PF03982.11	Diacylglycerol acyltransferase	2	0.00352113	0	0	0	0	0	0	0	0	0	0	0	0
PF04542.12	Sigma-70 region 2	2	0.00352113	1	0.00202429	1	0.00146413	0	0	0	0	0	0	0	0
PF04773.11	FecR protein	2	0.00352113	0	0	0	0	0	0	0	0	0	0	0	0
PF04886.10	PT repeat	2	0.00352113	1	0.00202429	0	0	9	0.0194805	2	0.00223714	0	0	0	0
PF05879.10	Root hair defective 3 GTP-binding protein (RHD3)	2	0.00352113	2	0.00404858	1	0.00146413	2	0.004329	0	0	0	0	0	0
PF06112.9	Gammaherpesvirus capsid protein	2	0.00352113	0	0	0	0	0	0	0	0	0	0	0	0
PF07719.15	Tetratricopeptide repeat	2	0.00352113	2	0.00404858	1	0.00146413	0	0	0	0	0	0	1	0.00186916
PF07731.12	Multicopper oxidase	2	0.00352113	1	0.00202429	0	0	0	0	1	0.00111857	4	0.00299401	2	0.00373832
PF07974.11	EGF-like domain	2	0.00352113	2	0.00404858	11	0.0161054	2	0.004329	12	0.0134228	1	0.000748503	1	0.00186916
PF08450.10	SMP-30/Gluconolaconase/LRE-like region	2	0.00352113	0	0	3	0.00439239	0	0	1	0.00111857	0	0	0	0
PF12238.6	Merozoite surface antigen 2c	2	0.00352113	0	0	0	0	0	0	0	0	0	0	0	0
PF13374.4	Tetratricopeptide repeat	2	0.00352113	0	0	1	0.00146413	0	0	0	0	0	0	0	0
PF13460.4	NAD(P)H-binding	2	0.00352113	2	0.00404858	5	0.00732064	2	0.004329	0	0	0	0	0	0
PF13489.4	Methyltransferase domain	2	0.00352113	1	0.00202429	1	0.00146413	0	0	0	0	0	0	0	0
PF13517.4	Repeat domain in Vibrio, Colwellia, Bradyrhizobium and Shewanella	2	0.00352113	1	0.00202429	0	0	1	0.0021645	0	0	0	0	1	0.00186916
PF13540.4	Regulator of chromosome condensation (RCC1) repeat	2	0.00352113	2	0.00404858	2	0.00292826	0	0	1	0.00111857	0	0	2	0.00373832
PF13541.4	Subunit ChlI of Mg-chelatase	2	0.00352113	0	0	0	0	0	0	0	0	0	0	0	0
PF14741.4	N-terminal glycosyl-hydrolase-114-associated domain	2	0.00352113	5	0.0101215	1	0.00146413	0	0	0	0	0	0	0	0
PF00008.25	EGF-like domain	1	0.00176056	0	0	0	0	0	0	1	0.00111857	0	0	0	0
PF00009.25	Elongation factor Tu GTP binding domain	1	0.00176056	0	0	2	0.00292826	1	0.0021645	0	0	1	0.000748503	0	0
PF00011.19	Hsp20/alpha crystallin family	1	0.00176056	1	0.00202429	1	0.00146413	0	0	0	0	2	0.00149701	0	0
PF00026.21	Eukaryotic aspartyl protease	1	0.00176056	1	0.00202429	2	0.00292826	1	0.0021645	1	0.00111857	2	0.00149701	0	0
PF00040.17	Fibronectin type II domain	1	0.00176056	0	0	0	0	0	0	0	0	0	0	0	0
PF00041.19	Fibronectin type III domain	1	0.00176056	0	0	1	0.00146413	1	0.0021645	3	0.0033557	0	0	0	0
PF00067.20	Cytochrome P450	1	0.00176056	0	0	0	0	0	0	0	0	18	0.0134731	1	0.00186916
PF00069.23	Protein kinase domain	1	0.00176056	4	0.00809717	7	0.0102489	2	0.004329	6	0.00671141	11	0.00823353	8	0.0149533
PF00091.23	Tubulin/FtsZ family, GTPase domain	1	0.00176056	1	0.00202429	1	0.00146413	1	0.0021645	0	0	0	0	0	0
PF00094.23	von Willebrand factor type D domain	1	0.00176056	0	0	0	0	0	0	0	0	0	0	0	0
PF00141.21	Peroxidase	1	0.00176056	1	0.00202429	0	0	2	0.004329	2	0.00223714	41	0.0306886	0	0
PF00169.27	PH domain	1	0.00176056	1	0.00202429	0	0	0	0	0	0	0	0	0	0
PF00183.16	Hsp90 protein	1	0.00176056	0	0	0	0	0	0	1	0.00111857	1	0.000748503	0	0
PF00194.19	Eukaryotic-type carbonic anhydrase	1	0.00176056	1	0.00202429	1	0.00146413	1	0.0021645	6	0.00671141	4	0.00299401	2	0.00373832
PF00201.16	UDP-glucoronosyl and UDP-glucosyl transferase	1	0.00176056	0	0	0	0	0	0	0	0	0	0	0	0
PF00245.18	Alkaline phosphatase	1	0.00176056	1	0.00202429	1	0.00146413	0	0	2	0.00223714	0	0	0	0
PF00264.18	Common central domain of tyrosinase	1	0.00176056	0	0	3	0.00439239	0	0	5	0.00559284	0	0	0	0
PF00266.17	Aminotransferase class-V	1	0.00176056	0	0	0	0	0	0	0	0	0	0	0	0
PF00268.19	Ribonucleotide reductase, small chain	1	0.00176056	0	0	1	0.00146413	0	0	0	0	0	0	0	0
PF00270.27	DEAD/DEAH box helicase	1	0.00176056	2	0.00404858	2	0.00292826	2	0.004329	1	0.00111857	0	0	0	0
PF00280.16	Potato inhibitor I family	1	0.00176056	1	0.00202429	1	0.00146413	0	0	0	0	0	0	0	0
PF00293.26	NUDIX domain	1	0.00176056	1	0.00202429	0	0	0	0	3	0.0033557	0	0	1	0.00186916
PF00297.20	Ribosomal protein L3	1	0.00176056	0	0	0	0	0	0	0	0	0	0	0	0
PF00300.20	Histidine phosphatase superfamily (branch 1)	1	0.00176056	4	0.00809717	5	0.00732064	2	0.004329	1	0.00111857	0	0	1	0.00186916
PF00303.17	Thymidylate synthase	1	0.00176056	0	0	0	0	0	0	0	0	0	0	0	0
PF00310.19	Glutamine amidotransferases class-II	1	0.00176056	0	0	0	0	0	0	0	0	0	0	0	0
PF00314.15	Thaumatin family	1	0.00176056	1	0.00202429	2	0.00292826	0	0	1	0.00111857	8	0.00598802	0	0
PF00398.18	Ribosomal RNA adenine dimethylase	1	0.00176056	0	0	0	0	0	0	0	0	0	0	0	0
PF00428.17	60s Acidic ribosomal protein	1	0.00176056	1	0.00202429	0	0	0	0	1	0.00111857	3	0.00224551	0	0
PF00443.27	Ubiquitin carboxyl-terminal hydrolase	1	0.00176056	1	0.00202429	0	0	0	0	1	0.00111857	0	0	0	0
PF00487.22	Fatty acid desaturase	1	0.00176056	1	0.00202429	0	0	1	0.0021645	0	0	0	0	0	0
PF00496.20	Bacterial extracellular solute-binding proteins, family 5 Middle	1	0.00176056	0	0	0	0	0	0	0	0	0	0	0	0
PF00503.18	G-protein alpha subunit	1	0.00176056	0	0	0	0	0	0	0	0	0	0	0	0
PF00514.21	Armadillo/beta-catenin-like repeat	1	0.00176056	1	0.00202429	0	0	0	0	1	0.00111857	0	0	1	0.00186916
PF00515.26	Tetratricopeptide repeat	1	0.00176056	0	0	0	0	0	0	0	0	0	0	0	0
PF00561.18	alpha/beta hydrolase fold	1	0.00176056	0	0	4	0.00585652	2	0.004329	1	0.00111857	0	0	2	0.00373832
PF00571.26	CBS domain	1	0.00176056	1	0.00202429	1	0.00146413	0	0	0	0	0	0	0	0
PF00581.18	Rhodanese-like domain	1	0.00176056	1	0.00202429	1	0.00146413	0	0	0	0	1	0.000748503	1	0.00186916
PF00588.17	SpoU rRNA Methylase family	1	0.00176056	0	0	2	0.00292826	0	0	8	0.00894855	0	0	0	0
PF00621.18	RhoGEF domain	1	0.00176056	0	0	0	0	0	0	0	0	0	0	0	0
PF00650.18	CRAL/TRIO domain	1	0.00176056	2	0.00404858	2	0.00292826	1	0.0021645	0	0	0	0	0	0
PF00694.17	Aconitase C-terminal domain	1	0.00176056	1	0.00202429	0	0	0	0	0	0	0	0	0	0
PF00701.20	Dihydrodipicolinate synthetase family	1	0.00176056	0	0	0	0	0	0	0	0	0	0	0	0
PF00708.16	Acylphosphatase	1	0.00176056	1	0.00202429	1	0.00146413	0	0	0	0	0	0	0	0
PF00717.21	Peptidase S24-like	1	0.00176056	0	0	1	0.00146413	0	0	1	0.00111857	0	0	1	0.00186916
PF00722.19	Glycosyl hydrolases family 16	1	0.00176056	1	0.00202429	1	0.00146413	0	0	0	0	19	0.0142216	2	0.00373832
PF00730.23	HhH-GPD superfamily base excision DNA repair protein	1	0.00176056	0	0	0	0	0	0	0	0	0	0	0	0
PF00731.18	AIR carboxylase	1	0.00176056	0	0	0	0	0	0	0	0	0	0	0	0
PF00751.16	DM DNA binding domain	1	0.00176056	0	0	0	0	0	0	0	0	0	0	0	0
PF00764.17	Arginosuccinate synthase	1	0.00176056	0	0	0	0	0	0	0	0	0	0	0	0
PF00786.26	P21-Rho-binding domain	1	0.00176056	0	0	0	0	0	0	0	0	0	0	0	0
PF00837.15	Iodothyronine deiodinase	1	0.00176056	0	0	0	0	0	0	0	0	0	0	0	0
PF00849.20	RNA pseudouridylate synthase	1	0.00176056	1	0.00202429	3	0.00439239	1	0.0021645	0	0	0	0	0	0
PF00883.19	Cytosol aminopeptidase family, catalytic domain	1	0.00176056	1	0.00202429	0	0	0	0	0	0	0	0	0	0
PF00884.21	Sulfatase	1	0.00176056	1	0.00202429	1	0.00146413	0	0	0	0	0	0	6	0.011215
PF01011.19	PQQ enzyme repeat	1	0.00176056	0	0	0	0	0	0	0	0	0	0	1	0.00186916
PF01025.17	GrpE	1	0.00176056	0	0	0	0	0	0	0	0	0	0	0	0
PF01040.16	UbiA prenyltransferase family	1	0.00176056	0	0	0	0	0	0	0	0	0	0	0	0
PF01061.22	ABC-2 type transporter	1	0.00176056	0	0	2	0.00292826	0	0	0	0	0	0	0	0
PF01063.17	Amino-transferase class IV	1	0.00176056	0	0	1	0.00146413	1	0.0021645	1	0.00111857	0	0	0	0
PF01078.19	Magnesium chelatase, subunit ChlI	1	0.00176056	0	0	0	0	0	0	0	0	0	0	0	0
PF01103.21	Surface antigen	1	0.00176056	0	0	0	0	0	0	0	0	0	0	0	0
PF01128.17	2-C-methyl-D-erythritol 4-phosphate cytidylyltransferase	1	0.00176056	1	0.00202429	0	0	0	0	0	0	0	0	0	0
PF01142.16	tRNA pseudouridine synthase D (TruD)	1	0.00176056	0	0	0	0	0	0	0	0	0	0	0	0
PF01150.15	GDA1/CD39 (nucleoside phosphatase) family	1	0.00176056	0	0	0	0	0	0	0	0	0	0	0	0
PF01218.16	Coproporphyrinogen III oxidase	1	0.00176056	1	0.00202429	1	0.00146413	0	0	0	0	0	0	0	0
PF01242.17	6-pyruvoyl tetrahydropterin synthase	1	0.00176056	0	0	1	0.00146413	1	0.0021645	0	0	0	0	0	0
PF01257.17	Thioredoxin-like [2Fe-2S] ferredoxin	1	0.00176056	1	0.00202429	1	0.00146413	0	0	0	0	0	0	0	0
PF01263.18	Aldose 1-epimerase	1	0.00176056	0	0	1	0.00146413	0	0	4	0.00447427	0	0	0	0
PF01264.19	Chorismate synthase	1	0.00176056	1	0.00202429	0	0	1	0.0021645	0	0	0	0	0	0
PF01409.18	tRNA synthetases class II core domain (F)	1	0.00176056	0	0	0	0	0	0	0	0	0	0	0	0
PF01411.17	tRNA synthetases class II (A)	1	0.00176056	1	0.00202429	0	0	0	0	0	0	0	0	0	0
PF01430.17	Hsp33 protein	1	0.00176056	1	0.00202429	0	0	0	0	0	0	0	0	0	0
PF01432.18	Peptidase family M3	1	0.00176056	0	0	0	0	0	0	0	0	0	0	0	0
PF01435.16	Peptidase family M48	1	0.00176056	0	0	0	0	0	0	0	0	0	0	0	0
PF01436.19	NHL repeat	1	0.00176056	0	0	1	0.00146413	1	0.0021645	0	0	0	0	0	0
PF01437.23	Plexin repeat	1	0.00176056	0	0	0	0	0	0	0	0	0	0	0	0
PF01456.15	Mucin-like glycoprotein	1	0.00176056	0	0	0	0	1	0.0021645	1	0.00111857	0	0	0	0
PF01494.17	FAD binding domain	1	0.00176056	0	0	4	0.00585652	1	0.0021645	0	0	0	0	0	0
PF01521.18	Iron-sulphur cluster biosynthesis	1	0.00176056	0	0	0	0	0	0	0	0	0	0	0	0
PF01532.18	Glycosyl hydrolase family 47	1	0.00176056	2	0.00404858	2	0.00292826	0	0	0	0	1	0.000748503	2	0.00373832
PF01553.19	Acyltransferase	1	0.00176056	1	0.00202429	0	0	0	0	0	0	0	0	0	0
PF01593.22	Flavin containing amine oxidoreductase	1	0.00176056	1	0.00202429	1	0.00146413	1	0.0021645	0	0	1	0.000748503	0	0
PF01613.16	Flavin reductase like domain	1	0.00176056	0	0	0	0	1	0.0021645	0	0	0	0	0	0
PF01625.19	Peptide methionine sulfoxide reductase	1	0.00176056	0	0	1	0.00146413	1	0.0021645	0	0	0	0	0	0
PF01738.16	Dienelactone hydrolase family	1	0.00176056	0	0	1	0.00146413	0	0	0	0	0	0	1	0.00186916
PF01765.17	Ribosome recycling factor	1	0.00176056	0	0	0	0	0	0	0	0	0	0	0	0
PF01789.14	PsbP	1	0.00176056	2	0.00404858	0	0	1	0.0021645	0	0	0	0	0	0
PF01809.16	Haemolytic domain	1	0.00176056	0	0	0	0	0	0	0	0	0	0	0	0
PF01852.17	START domain	1	0.00176056	2	0.00404858	1	0.00146413	1	0.0021645	0	0	0	0	0	0
PF01937.17	Protein of unknown function DUF89	1	0.00176056	1	0.00202429	0	0	0	0	0	0	0	0	0	0
PF02113.13	D-Ala-D-Ala carboxypeptidase 3 (S13) family	1	0.00176056	0	0	0	0	0	0	0	0	0	0	0	0
PF02410.13	Ribosomal silencing factor during starvation	1	0.00176056	1	0.00202429	1	0.00146413	0	0	0	0	0	0	0	0
PF02431.13	Chalcone-flavanone isomerase	1	0.00176056	1	0.00202429	1	0.00146413	0	0	0	0	0	0	0	0
PF02434.14	Fringe-like	1	0.00176056	2	0.00404858	2	0.00292826	1	0.0021645	2	0.00223714	0	0	3	0.00560748
PF02463.17	RecF/RecN/SMC N terminal domain	1	0.00176056	1	0.00202429	0	0	0	0	0	0	0	0	0	0
PF02493.18	MORN repeat	1	0.00176056	0	0	0	0	0	0	0	0	0	0	0	0
PF02536.12	mTERF	1	0.00176056	2	0.00404858	0	0	0	0	0	0	1	0.000748503	1	0.00186916
PF02542.14	YgbB family	1	0.00176056	0	0	0	0	0	0	0	0	0	0	0	0
PF02558.14	Ketopantoate reductase PanE/ApbA	1	0.00176056	0	0	0	0	0	0	0	0	0	0	0	0
PF02668.14	Taurine catabolism dioxygenase TauD, TfdA family	1	0.00176056	0	0	0	0	0	0	0	0	0	0	0	0
PF02669.13	K+-transporting ATPase, c chain	1	0.00176056	0	0	0	0	0	0	0	0	0	0	0	0
PF02670.14	1-deoxy-D-xylulose 5-phosphate reductoisomerase	1	0.00176056	0	0	0	0	0	0	0	0	0	0	0	0
PF02777.16	Iron/manganese superoxide dismutases, C-terminal domain	1	0.00176056	0	0	2	0.00292826	0	0	0	0	1	0.000748503	2	0.00373832
PF02815.17	MIR domain	1	0.00176056	0	0	0	0	0	0	1	0.00111857	1	0.000748503	1	0.00186916
PF02862.15	DDHD domain	1	0.00176056	0	0	0	0	0	0	0	0	0	0	0	0
PF02924.12	Bacteriophage lambda head decoration protein D	1	0.00176056	0	0	0	0	0	0	0	0	0	0	0	0
PF02941.13	Ferredoxin thioredoxin reductase variable alpha chain	1	0.00176056	0	0	1	0.00146413	0	0	0	0	0	0	0	0
PF03018.12	Dirigent-like protein	1	0.00176056	1	0.00202429	0	0	0	0	0	0	10	0.00748503	0	0
PF03133.13	Tubulin-tyrosine ligase family	1	0.00176056	1	0.00202429	0	0	0	0	0	0	0	0	2	0.00373832
PF03150.12	Di-haem cytochrome c peroxidase	1	0.00176056	0	0	0	0	0	0	0	0	0	0	0	0
PF03152.12	Ubiquitin fusion degradation protein UFD1	1	0.00176056	0	0	1	0.00146413	1	0.0021645	0	0	0	0	0	0
PF03153.11	Transcription factor IIA, alpha/beta subunit	1	0.00176056	0	0	0	0	1	0.0021645	0	0	0	0	0	0
PF03159.16	XRN 5'-3' exonuclease N-terminus	1	0.00176056	0	0	1	0.00146413	0	0	0	0	0	0	0	0
PF03160.12	Calx-beta domain	1	0.00176056	0	0	0	0	0	0	1	0.00111857	0	0	0	0
PF03167.17	Uracil DNA glycosylase superfamily	1	0.00176056	0	0	0	0	0	0	0	0	0	0	0	0
PF03203.12	MerC mercury resistance protein	1	0.00176056	0	0	0	0	0	0	0	0	0	0	0	0
PF03254.11	Xyloglucan fucosyltransferase	1	0.00176056	2	0.00404858	0	0	0	0	0	0	0	0	1	0.00186916
PF03328.12	HpcH/HpaI aldolase/citrate lyase family	1	0.00176056	0	0	0	0	0	0	0	0	0	0	0	0
PF03364.18	Polyketide cyclase / dehydrase and lipid transport	1	0.00176056	1	0.00202429	1	0.00146413	0	0	0	0	0	0	0	0
PF03372.21	Endonuclease/Exonuclease/phosphatase family	1	0.00176056	0	0	1	0.00146413	0	0	2	0.00223714	0	0	0	0
PF03480.11	Bacterial extracellular solute-binding protein, family 7	1	0.00176056	0	0	0	0	0	0	0	0	0	0	0	0
PF03639.11	Glycosyl hydrolase family 81	1	0.00176056	2	0.00404858	1	0.00146413	0	0	5	0.00559284	0	0	0	0
PF03666.11	Nitrogen Permease regulator of amino acid transport activity 3	1	0.00176056	0	0	0	0	0	0	0	0	0	0	0	0
PF03692.13	Putative zinc- or iron-chelating domain	1	0.00176056	0	0	1	0.00146413	0	0	0	0	0	0	0	0
PF03712.13	Copper type II ascorbate-dependent monooxygenase, C-terminal domain	1	0.00176056	0	0	0	0	0	0	0	0	0	0	0	0
PF03749.11	Sugar fermentation stimulation protein	1	0.00176056	0	0	0	0	0	0	0	0	0	0	0	0
PF03942.13	DTW domain	1	0.00176056	0	0	0	0	0	0	0	0	0	0	0	0
PF04052.11	TolB amino-terminal domain	1	0.00176056	0	0	0	0	0	0	0	0	0	0	0	0
PF04069.10	Substrate binding domain of ABC-type glycine betaine transport system	1	0.00176056	0	0	0	0	0	0	0	0	0	0	0	0
PF04086.11	Signal recognition particle, alpha subunit, N-terminal	1	0.00176056	0	0	0	0	0	0	0	0	0	0	0	0
PF04130.11	Spc97 / Spc98 family	1	0.00176056	0	0	0	0	0	0	0	0	0	0	0	0
PF04187.11	Haem-binding uptake, Tiki superfamily, ChaN	1	0.00176056	1	0.00202429	0	0	0	0	0	0	0	0	0	0
PF04253.13	Transferrin receptor-like dimerisation domain	1	0.00176056	0	0	0	0	0	0	0	0	0	0	0	0
PF04314.11	Copper chaperone PCu(A)C	1	0.00176056	0	0	0	0	0	0	0	0	0	0	0	0
PF04333.11	MlaA lipoprotein	1	0.00176056	0	0	0	0	0	0	0	0	0	0	0	0
PF04359.12	Protein of unknown function (DUF493)	1	0.00176056	0	0	1	0.00146413	0	0	0	0	0	0	0	0
PF04536.12	TPM domain	1	0.00176056	1	0.00202429	1	0.00146413	0	0	0	0	0	0	0	0
PF04577.12	Protein of unknown function (DUF563)	1	0.00176056	1	0.00202429	2	0.00292826	2	0.004329	0	0	0	0	4	0.00747664
PF04777.11	Erv1 / Alr family	1	0.00176056	0	0	0	0	0	0	0	0	0	0	0	0
PF04821.12	Timeless protein	1	0.00176056	1	0.00202429	1	0.00146413	0	0	0	0	0	0	0	0
PF04831.11	Popeye protein conserved region	1	0.00176056	0	0	0	0	0	0	0	0	0	0	0	0
PF04880.11	NUDE protein, C-terminal conserved region	1	0.00176056	0	0	0	0	0	0	0	0	0	0	0	0
PF04969.14	CS domain	1	0.00176056	2	0.00404858	2	0.00292826	0	0	0	0	0	0	0	0
PF05036.11	Sporulation related domain	1	0.00176056	0	0	0	0	0	0	0	0	0	0	0	0
PF05048.11	Periplasmic copper-binding protein (NosD)	1	0.00176056	3	0.00607287	3	0.00439239	0	0	0	0	0	0	0	0
PF05193.19	Peptidase M16 inactive domain	1	0.00176056	0	0	0	0	0	0	0	0	0	0	0	0
PF05285.10	SDA1	1	0.00176056	0	0	1	0.00146413	0	0	0	0	0	0	0	0
PF05450.13	Nicastrin	1	0.00176056	0	0	0	0	0	0	0	0	0	0	0	0
PF05531.10	Nucleopolyhedrovirus P10 protein	1	0.00176056	1	0.00202429	0	0	0	0	0	0	0	0	0	0
PF05577.10	Serine carboxypeptidase S28	1	0.00176056	0	0	1	0.00146413	0	0	1	0.00111857	2	0.00149701	1	0.00186916
PF05762.12	VWA domain containing CoxE-like protein	1	0.00176056	0	0	0	0	0	0	0	0	0	0	0	0
PF05822.10	Pyrimidine 5'-nucleotidase (UMPH-1)	1	0.00176056	1	0.00202429	0	0	0	0	2	0.00223714	0	0	0	0
PF06240.11	Carbon monoxide dehydrogenase subunit G (CoxG)	1	0.00176056	0	0	0	0	0	0	0	0	0	0	0	0
PF06351.9	Allene oxide cyclase	1	0.00176056	0	0	0	0	0	0	0	0	0	0	1	0.00186916
PF06362.9	Protein of unknown function (DUF1067)	1	0.00176056	0	0	0	0	0	0	0	0	0	0	0	0
PF06426.12	Serine acetyltransferase, N-terminal	1	0.00176056	0	0	1	0.00146413	0	0	0	0	0	0	0	0
PF06427.9	UDP-glucose:Glycoprotein Glucosyltransferase	1	0.00176056	1	0.00202429	0	0	0	0	1	0.00111857	0	0	0	0
PF06468.11	Spondin_N	1	0.00176056	0	0	4	0.00585652	0	0	0	0	0	0	0	0
PF06616.9	BsuBI/PstI restriction endonuclease C-terminus	1	0.00176056	0	0	0	0	0	0	0	0	0	0	0	0
PF06629.10	MltA-interacting protein MipA	1	0.00176056	0	0	0	0	0	0	0	0	0	0	0	0
PF06679.10	Protein of unknown function (DUF1180)	1	0.00176056	0	0	1	0.00146413	0	0	1	0.00111857	0	0	1	0.00186916
PF06697.10	Protein of unknown function (DUF1191)	1	0.00176056	0	0	0	0	0	0	0	0	0	0	0	0
PF06757.11	Insect allergen related repeat, nitrile-specifier detoxification	1	0.00176056	0	0	0	0	1	0.0021645	0	0	0	0	0	0
PF07209.10	Protein of unknown function (DUF1415)	1	0.00176056	0	0	0	0	1	0.0021645	0	0	0	0	0	0
PF07223.9	Protein of unknown function (DUF1421)	1	0.00176056	0	0	0	0	0	0	0	0	0	0	0	0
PF07386.9	Protein of unknown function (DUF1499)	1	0.00176056	0	0	2	0.00292826	2	0.004329	0	0	0	0	0	0
PF07464.9	Apolipophorin-III precursor (apoLp-III)	1	0.00176056	1	0.00202429	1	0.00146413	0	0	0	0	0	0	0	0
PF07470.11	Glycosyl Hydrolase Family 88	1	0.00176056	0	0	0	0	0	0	0	0	0	0	0	0
PF07472.9	Fucose-binding lectin II (PA-IIL)	1	0.00176056	2	0.00404858	1	0.00146413	0	0	0	0	0	0	0	0
PF07497.10	Rho termination factor, RNA-binding domain	1	0.00176056	0	0	0	0	0	0	0	0	0	0	0	0
PF07523.10	Bacterial Ig-like domain (group 3)	1	0.00176056	0	0	0	0	0	0	0	0	0	0	0	0
PF07645.13	Calcium-binding EGF domain	1	0.00176056	0	0	0	0	0	0	0	0	0	0	2	0.00373832
PF07699.11	Putative ephrin-receptor like	1	0.00176056	1	0.00202429	1	0.00146413	0	0	2	0.00223714	0	0	2	0.00373832
PF07722.11	Peptidase C26	1	0.00176056	1	0.00202429	1	0.00146413	0	0	1	0.00111857	2	0.00149701	1	0.00186916
PF07738.11	Sad1 / UNC-like C-terminal	1	0.00176056	0	0	0	0	1	0.0021645	0	0	0	0	0	0
PF07819.11	PGAP1-like protein	1	0.00176056	0	0	1	0.00146413	0	0	0	0	0	0	0	0
PF07915.11	Glucosidase II beta subunit-like protein	1	0.00176056	0	0	0	0	0	0	2	0.00223714	1	0.000748503	1	0.00186916
PF07994.10	Myo-inositol-1-phosphate synthase	1	0.00176056	0	0	0	0	0	0	0	0	0	0	0	0
PF08188.9	Spermatozal protamine family	1	0.00176056	0	0	0	0	0	0	0	0	0	0	0	0
PF08241.10	Methyltransferase domain	1	0.00176056	0	0	2	0.00292826	0	0	0	0	0	0	2	0.00373832
PF08282.10	haloacid dehalogenase-like hydrolase	1	0.00176056	2	0.00404858	0	0	0	0	0	0	0	0	0	0
PF08448.8	PAS fold	1	0.00176056	0	0	0	0	0	0	0	0	0	0	0	0
PF08477.11	Ras of Complex, Roc, domain of DAPkinase	1	0.00176056	0	0	0	0	0	0	0	0	0	0	0	0
PF08806.9	Sep15/SelM redox domain	1	0.00176056	2	0.00404858	1	0.00146413	1	0.0021645	1	0.00111857	1	0.000748503	1	0.00186916
PF08853.9	Domain of unknown function (DUF1823)	1	0.00176056	0	0	1	0.00146413	1	0.0021645	0	0	0	0	0	0
PF08894.9	Protein of unknown function (DUF1838)	1	0.00176056	0	0	0	0	0	0	0	0	0	0	0	0
PF09082.8	Domain of unknown function (DUF1922)	1	0.00176056	0	0	0	0	0	0	0	0	0	0	0	0
PF09099.8	Quinohemoprotein amine dehydrogenase, alpha subunit domain III	1	0.00176056	0	0	0	0	0	0	0	0	0	0	0	0
PF09409.8	PUB domain	1	0.00176056	0	0	1	0.00146413	0	0	0	0	0	0	0	0
PF09601.8	Protein of unknown function (DUF2459)	1	0.00176056	0	0	0	0	0	0	0	0	0	0	0	0
PF09770.7	Topoisomerase II-associated protein PAT1	1	0.00176056	0	0	0	0	0	0	0	0	0	0	0	0
PF09839.7	Uncharacterized protein conserved in bacteria (DUF2066)	1	0.00176056	0	0	0	0	0	0	0	0	0	0	0	0
PF09851.7	Short C-terminal domain	1	0.00176056	0	0	0	0	0	0	0	0	0	0	0	0
PF10032.7	Phosphate transport (Pho88)	1	0.00176056	0	0	0	0	0	0	0	0	0	0	0	0
PF10148.7	Schwannomin-interacting protein 1	1	0.00176056	1	0.00202429	0	0	0	0	0	0	0	0	0	0
PF10208.7	Degradation arginine-rich protein for mis-folding	1	0.00176056	1	0.00202429	0	0	1	0.0021645	1	0.00111857	0	0	0	0
PF10235.7	Microtubule-associated protein CRIPT	1	0.00176056	0	0	0	0	0	0	0	0	0	0	0	0
PF10250.7	GDP-fucose protein O-fucosyltransferase	1	0.00176056	2	0.00404858	0	0	2	0.004329	0	0	1	0.000748503	4	0.00747664
PF10358.7	N-terminal C2 in EEIG1 and EHBP1 proteins	1	0.00176056	0	0	0	0	0	0	0	0	0	0	0	0
PF10455.7	Bin/amphiphysin/Rvs domain for vesicular trafficking	1	0.00176056	0	0	0	0	0	0	0	0	0	0	0	0
PF10639.7	Putative transmembrane family 234	1	0.00176056	0	0	0	0	0	0	0	0	0	0	0	0
PF10672.7	S-adenosylmethionine-dependent methyltransferase	1	0.00176056	0	0	1	0.00146413	0	0	0	0	0	0	0	0
PF10809.6	Protein of unknown function (DUF2732)	1	0.00176056	0	0	0	0	0	0	0	0	0	0	0	0
PF10961.6	Selenoprotein SelK_SelG	1	0.00176056	0	0	0	0	0	0	0	0	0	0	0	0
PF11376.6	Protein of unknown function (DUF3179)	1	0.00176056	0	0	0	0	0	0	0	0	0	0	0	0
PF11397.6	Glycosyltransferase (GlcNAc)	1	0.00176056	1	0.00202429	1	0.00146413	0	0	0	0	0	0	0	0
PF11641.6	Glycosylphosphatidylinositol-anchored merozoite surface protein	1	0.00176056	0	0	0	0	0	0	0	0	0	0	0	0
PF11719.6	DNA replication and checkpoint protein	1	0.00176056	0	0	0	0	0	0	0	0	0	0	0	0
PF11727.6	Invariant surface glycoprotein	1	0.00176056	0	0	0	0	0	0	0	0	0	0	0	0
PF11790.6	Glycosyl hydrolase catalytic core	1	0.00176056	0	0	1	0.00146413	0	0	0	0	0	0	0	0
PF11924.6	Inverse autotransporter, beta-domain	1	0.00176056	0	0	0	0	0	0	0	0	0	0	0	0
PF11938.6	TLR4 regulator and MIR-interacting MSAP	1	0.00176056	0	0	1	0.00146413	0	0	1	0.00111857	1	0.000748503	0	0
PF12036.6	Protein of unknown function (DUF3522)	1	0.00176056	0	0	0	0	0	0	0	0	0	0	0	0
PF12037.6	Domain of unknown function (DUF3523)	1	0.00176056	0	0	1	0.00146413	0	0	0	0	1	0.000748503	0	0
PF12075.6	KN motif	1	0.00176056	0	0	0	0	0	0	0	0	0	0	0	0
PF12355.6	Down syndrome cell adhesion molecule C terminal	1	0.00176056	0	0	0	0	0	0	0	0	0	0	0	0
PF12421.6	Fibronectin type III protein	1	0.00176056	0	0	0	0	0	0	0	0	0	0	0	0
PF12433.6	Parvovirus non-structural protein 1	1	0.00176056	0	0	0	0	0	0	0	0	0	0	0	0
PF12576.6	Protein of unknown function (DUF3754)	1	0.00176056	1	0.00202429	0	0	0	0	0	0	0	0	0	0
PF12697.5	Alpha/beta hydrolase family	1	0.00176056	1	0.00202429	2	0.00292826	1	0.0021645	1	0.00111857	3	0.00224551	1	0.00186916
PF12706.5	Beta-lactamase superfamily domain	1	0.00176056	1	0.00202429	0	0	0	0	0	0	0	0	0	0
PF12799.5	Leucine Rich repeats (2 copies)	1	0.00176056	0	0	2	0.00292826	0	0	1	0.00111857	4	0.00299401	2	0.00373832
PF12802.5	MarR family	1	0.00176056	0	0	0	0	0	0	0	0	0	0	0	0
PF12833.5	Helix-turn-helix domain	1	0.00176056	0	0	0	0	0	0	0	0	0	0	0	0
PF12849.5	PBP superfamily domain	1	0.00176056	0	0	0	0	1	0.0021645	0	0	0	0	0	0
PF12877.5	Domain of unknown function (DUF3827)	1	0.00176056	0	0	0	0	0	0	0	0	0	0	0	0
PF13041.4	PPR repeat family	1	0.00176056	2	0.00404858	6	0.00878477	4	0.00865801	0	0	1	0.000748503	0	0
PF13202.4	EF hand	1	0.00176056	1	0.00202429	1	0.00146413	0	0	0	0	0	0	0	0
PF13225.4	Domain of unknown function (DUF4033)	1	0.00176056	0	0	0	0	0	0	0	0	0	0	0	0
PF13328.4	HD domain	1	0.00176056	1	0.00202429	0	0	0	0	0	0	0	0	0	0
PF13359.4	DDE superfamily endonuclease	1	0.00176056	1	0.00202429	0	0	0	0	0	0	0	0	0	0
PF13405.4	EF-hand domain	1	0.00176056	0	0	0	0	0	0	0	0	0	0	0	0
PF13406.4	Transglycosylase SLT domain	1	0.00176056	0	0	0	0	0	0	0	0	0	0	0	0
PF13414.4	TPR repeat	1	0.00176056	0	0	2	0.00292826	0	0	0	0	0	0	0	0
PF13450.4	NAD(P)-binding Rossmann-like domain	1	0.00176056	0	0	1	0.00146413	0	0	0	0	0	0	1	0.00186916
PF13458.4	Periplasmic binding protein	1	0.00176056	0	0	0	0	0	0	0	0	0	0	1	0.00186916
PF13483.4	Beta-lactamase superfamily domain	1	0.00176056	0	0	0	0	0	0	0	0	0	0	0	0
PF13561.4	Enoyl-(Acyl carrier protein) reductase	1	0.00176056	0	0	3	0.00439239	0	0	0	0	0	0	0	0
PF13564.4	DoxX-like family	1	0.00176056	0	0	0	0	0	0	0	0	0	0	0	0
PF13582.4	Metallo-peptidase family M12B Reprolysin-like	1	0.00176056	1	0.00202429	1	0.00146413	5	0.0108225	0	0	0	0	0	0
PF13602.4	Zinc-binding dehydrogenase	1	0.00176056	0	0	0	0	0	0	0	0	0	0	0	0
PF13621.4	Cupin-like domain	1	0.00176056	1	0.00202429	2	0.00292826	1	0.0021645	0	0	0	0	0	0
PF13628.4	Domain of unknown function (DUF4142)	1	0.00176056	0	0	0	0	0	0	0	0	0	0	0	0
PF13640.4	2OG-Fe(II) oxygenase superfamily	1	0.00176056	1	0.00202429	2	0.00292826	5	0.0108225	0	0	0	0	11	0.0205607
PF13672.4	Protein phosphatase 2C	1	0.00176056	0	0	0	0	0	0	0	0	0	0	0	0
PF13688.4	Metallo-peptidase family M12	1	0.00176056	1	0.00202429	0	0	4	0.00865801	0	0	0	0	0	0
PF13749.4	Putative ATP-dependent DNA helicase recG C-terminal	1	0.00176056	0	0	1	0.00146413	0	0	0	0	0	0	0	0
PF13767.4	Domain of unknown function (DUF4168)	1	0.00176056	1	0.00202429	0	0	0	0	0	0	0	0	0	0
PF13839.4	GDSL/SGNH-like Acyl-Esterase family found in Pmr5 and Cas1p	1	0.00176056	1	0.00202429	2	0.00292826	2	0.004329	0	0	6	0.00449102	0	0
PF13847.4	Methyltransferase domain	1	0.00176056	3	0.00607287	0	0	0	0	0	0	0	0	0	0
PF13905.4	Thioredoxin-like	1	0.00176056	0	0	0	0	0	0	0	0	0	0	0	0
PF14153.4	Spore coat protein CotO	1	0.00176056	0	0	0	0	0	0	0	0	0	0	0	0
PF14286.4	DHHW protein	1	0.00176056	0	0	0	0	0	0	0	0	0	0	0	0
PF14295.4	PAN domain	1	0.00176056	2	0.00404858	1	0.00146413	0	0	10	0.0111857	0	0	2	0.00373832
PF14421.4	A distinct subfamily of CDD/CDA-like deaminases	1	0.00176056	0	0	0	0	1	0.0021645	0	0	0	0	0	0
PF14592.4	Chondroitinase B	1	0.00176056	0	0	2	0.00292826	0	0	0	0	0	0	0	0
PF14712.4	Snapin/Pallidin	1	0.00176056	0	0	0	0	0	0	0	0	0	0	0	0
PF14812.4	Transmembrane domain of transglycosylase PBP1 at N-terminal	1	0.00176056	0	0	0	0	0	0	0	0	0	0	0	0
PF15348.4	Gemini of Cajal bodies-associated protein 8	1	0.00176056	0	0	0	0	0	0	0	0	0	0	0	0
PF15780.3	Abnormal spindle-like microcephaly-assoc'd, ASPM-SPD-2-Hydin	1	0.00176056	0	0	0	0	0	0	0	0	0	0	0	0
PF15811.3	Small VCP/p97-interacting protein	1	0.00176056	0	0	0	0	0	0	0	0	0	0	0	0
PF15960.3	Domain of unknown function (DUF4763)	1	0.00176056	0	0	0	0	0	0	0	0	0	0	0	0
PF15994.3	Domain of unknown function (DUF4770)	1	0.00176056	0	0	0	0	0	0	0	0	0	0	0	0
PF16187.3	Middle or third domain of peptidase_M16	1	0.00176056	0	0	1	0.00146413	0	0	0	0	0	0	0	0
PF16342.3	Domain of unknown function (DUF4972)	1	0.00176056	0	0	0	0	0	0	0	0	0	0	0	0
PF16363.3	GDP-mannose 4,6 dehydratase	1	0.00176056	0	0	0	0	1	0.0021645	0	0	0	0	0	0
PF16378.3	Domain of unknown function	1	0.00176056	0	0	0	0	0	0	0	0	0	0	0	0
PF16505.3	P4 movement protein of Emaravirus, and the 30K superfamily	1	0.00176056	0	0	0	0	0	0	0	0	0	0	0	0
PF16694.3	Cytochrome P460	1	0.00176056	0	0	0	0	0	0	0	0	0	0	0	0
PF16837.3	Pre-mRNA-splicing factor SF3A3, of SF3a complex, Prp9	1	0.00176056	0	0	0	0	0	0	0	0	0	0	0	0
PF16909.3	Vacuolar-sorting-associated 13 protein C-terminal	1	0.00176056	0	0	0	0	0	0	1	0.00111857	0	0	0	0
PF00005.25	ABC transporter	0	0	2	0.00404858	3	0.00439239	0	0	2	0.00223714	0	0	0	0
PF00010.24	Helix-loop-helix DNA-binding domain	0	0	0	0	0	0	0	0	0	0	1	0.000748503	0	0
PF00020.16	TNFR/NGFR cysteine-rich region	0	0	0	0	0	0	0	0	0	0	0	0	1	0.00186916
PF00022.17	Actin	0	0	0	0	1	0.00146413	0	0	0	0	0	0	0	0
PF00024.24	PAN domain	0	0	0	0	0	0	0	0	3	0.0033557	0	0	1	0.00186916
PF00025.19	ADP-ribosylation factor family	0	0	0	0	0	0	0	0	0	0	1	0.000748503	0	0
PF00036.30	EF hand	0	0	1	0.00202429	1	0.00146413	3	0.00649351	0	0	1	0.000748503	0	0
PF00038.19	Intermediate filament protein	0	0	0	0	1	0.00146413	0	0	0	0	0	0	0	0
PF00048.18	Small cytokines (intecrine/chemokine), interleukin-8 like	0	0	0	0	0	0	0	0	1	0.00111857	0	0	0	0
PF00050.19	Kazal-type serine protease inhibitor domain	0	0	0	0	0	0	2	0.004329	7	0.00782998	0	0	0	0
PF00056.21	lactate/malate dehydrogenase, NAD binding domain	0	0	1	0.00202429	1	0.00146413	0	0	0	0	0	0	0	0
PF00058.15	Low-density lipoprotein receptor repeat class B	0	0	0	0	1	0.00146413	0	0	0	0	0	0	0	0
PF00063.19	Myosin head (motor domain)	0	0	0	0	0	0	0	0	0	0	1	0.000748503	0	0
PF00068.17	Phospholipase A2	0	0	0	0	0	0	0	0	0	0	1	0.000748503	1	0.00186916
PF00070.25	Pyridine nucleotide-disulphide oxidoreductase	0	0	1	0.00202429	0	0	0	0	0	0	0	0	0	0
PF00076.20	RNA recognition motif. (a.k.a. RRM, RBD, or RNP domain)	0	0	0	0	1	0.00146413	1	0.0021645	1	0.00111857	0	0	0	0
PF00081.20	Iron/manganese superoxide dismutases, alpha-hairpin domain	0	0	0	0	1	0.00146413	0	0	0	0	0	0	0	0
PF00084.18	Sushi repeat (SCR repeat)	0	0	0	0	0	0	0	0	1	0.00111857	0	0	0	0
PF00087.19	Snake toxin	0	0	0	0	1	0.00146413	0	0	0	0	0	0	0	0
PF00089.24	Trypsin	0	0	0	0	0	0	6	0.012987	8	0.00894855	0	0	1	0.00186916
PF00090.17	Thrombospondin type 1 domain	0	0	0	0	0	0	1	0.0021645	1	0.00111857	0	0	0	0
PF00107.24	Zinc-binding dehydrogenase	0	0	0	0	1	0.00146413	0	0	0	0	0	0	0	0
PF00111.25	2Fe-2S iron-sulfur cluster binding domain	0	0	2	0.00404858	4	0.00585652	1	0.0021645	0	0	0	0	0	0
PF00120.22	Glutamine synthetase, catalytic domain	0	0	0	0	0	0	0	0	1	0.00111857	0	0	0	0
PF00125.22	Core histone H2A/H2B/H3/H4	0	0	1	0.00202429	0	0	0	0	0	0	0	0	0	0
PF00132.22	Bacterial transferase hexapeptide (six repeats)	0	0	0	0	0	0	1	0.0021645	0	0	0	0	0	0
PF00133.20	tRNA synthetases class I (I, L, M and V)	0	0	0	0	0	0	0	0	0	0	1	0.000748503	0	0
PF00134.21	Cyclin, N-terminal domain	0	0	1	0.00202429	0	0	0	0	0	0	0	0	0	0
PF00135.26	Carboxylesterase family	0	0	0	0	0	0	0	0	1	0.00111857	0	0	0	0
PF00139.17	Legume lectin domain	0	0	0	0	0	0	1	0.0021645	0	0	5	0.00374251	0	0
PF00145.15	C-5 cytosine-specific DNA methylase	0	0	0	0	1	0.00146413	0	0	0	0	0	0	0	0
PF00150.16	Cellulase (glycosyl hydrolase family 5)	0	0	0	0	0	0	0	0	4	0.00447427	8	0.00598802	0	0
PF00152.18	tRNA synthetases class II (D, K and N)	0	0	0	0	1	0.00146413	0	0	0	0	0	0	0	0
PF00153.25	Mitochondrial carrier protein	0	0	3	0.00607287	3	0.00439239	1	0.0021645	0	0	0	0	0	0
PF00155.19	Aminotransferase class I and II	0	0	0	0	2	0.00292826	0	0	0	0	0	0	0	0
PF00162.17	Phosphoglycerate kinase	0	0	0	0	2	0.00292826	0	0	0	0	0	0	0	0
PF00175.19	Oxidoreductase NAD-binding domain	0	0	1	0.00202429	0	0	0	0	0	0	0	0	0	0
PF00176.21	SNF2 family N-terminal domain	0	0	0	0	0	0	1	0.0021645	1	0.00111857	0	0	0	0
PF00179.24	Ubiquitin-conjugating enzyme	0	0	1	0.00202429	1	0.00146413	1	0.0021645	0	0	1	0.000748503	0	0
PF00180.18	Isocitrate/isopropylmalate dehydrogenase	0	0	0	0	0	0	0	0	0	0	0	0	1	0.00186916
PF00182.17	Chitinase class I	0	0	0	0	0	0	1	0.0021645	1	0.00111857	9	0.00673653	0	0
PF00187.17	Chitin recognition protein	0	0	0	0	0	0	1	0.0021645	0	0	0	0	0	0
PF00197.16	Trypsin and protease inhibitor	0	0	0	0	0	0	0	0	0	0	6	0.00449102	0	0
PF00202.19	Aminotransferase class-III	0	0	1	0.00202429	0	0	0	0	0	0	0	0	0	0
PF00211.18	Adenylate and Guanylate cyclase catalytic domain	0	0	0	0	0	0	0	0	0	0	0	0	12	0.0224299
PF00225.21	Kinesin motor domain	0	0	1	0.00202429	0	0	0	0	0	0	0	0	0	0
PF00226.29	DnaJ domain	0	0	0	0	3	0.00439239	2	0.004329	1	0.00111857	1	0.000748503	2	0.00373832
PF00232.16	Glycosyl hydrolase family 1	0	0	0	0	0	0	0	0	1	0.00111857	31	0.0232036	0	0
PF00234.20	Protease inhibitor/seed storage/LTP family	0	0	0	0	0	0	0	0	0	0	12	0.00898204	0	0
PF00244.18	14-3-3 protein	0	0	1	0.00202429	0	0	0	0	0	0	0	0	0	0
PF00246.22	Zinc carboxypeptidase	0	0	1	0.00202429	0	0	1	0.0021645	2	0.00223714	0	0	1	0.00186916
PF00251.18	Glycosyl hydrolases family 32 N-terminal domain	0	0	0	0	0	0	0	0	3	0.0033557	3	0.00224551	0	0
PF00255.17	Glutathione peroxidase	0	0	1	0.00202429	1	0.00146413	0	0	1	0.00111857	0	0	0	0
PF00258.23	Flavodoxin	0	0	0	0	0	0	1	0.0021645	0	0	0	0	0	0
PF00262.16	Calreticulin family	0	0	0	0	1	0.00146413	1	0.0021645	0	0	0	0	0	0
PF00278.20	Pyridoxal-dependent decarboxylase, C-terminal sheet domain	0	0	0	0	0	0	0	0	0	0	0	0	1	0.00186916
PF00282.17	Pyridoxal-dependent decarboxylase conserved domain	0	0	0	0	1	0.00146413	0	0	0	0	0	0	0	0
PF00294.22	pfkB family carbohydrate kinase	0	0	0	0	0	0	0	0	0	0	0	0	2	0.00373832
PF00295.15	Glycosyl hydrolases family 28	0	0	0	0	0	0	0	0	8	0.00894855	30	0.0224551	0	0
PF00299.16	Squash family serine protease inhibitor	0	0	0	0	0	0	0	0	0	0	1	0.000748503	0	0
PF00304.18	Gamma-thionin family	0	0	0	0	0	0	0	0	0	0	9	0.00673653	0	0
PF00305.17	Lipoxygenase	0	0	2	0.00404858	0	0	0	0	1	0.00111857	0	0	0	0
PF00307.29	Calponin homology (CH) domain	0	0	0	0	0	0	0	0	2	0.00223714	0	0	0	0
PF00316.18	Fructose-1-6-bisphosphatase, N-terminal domain	0	0	1	0.00202429	0	0	0	0	0	0	0	0	0	0
PF00321.15	Plant thionin	0	0	0	0	0	0	0	0	0	0	4	0.00299401	0	0
PF00326.19	Prolyl oligopeptidase family	0	0	0	0	0	0	0	0	0	0	1	0.000748503	0	0
PF00330.18	Aconitase family (aconitate hydratase)	0	0	0	0	0	0	1	0.0021645	0	0	0	0	0	0
PF00331.18	Glycosyl hydrolase family 10	0	0	0	0	0	0	0	0	2	0.00223714	4	0.00299401	0	0
PF00332.16	Glycosyl hydrolases family 17	0	0	0	0	0	0	0	0	7	0.00782998	22	0.0164671	0	0
PF00334.17	Nucleoside diphosphate kinase	0	0	1	0.00202429	1	0.00146413	0	0	0	0	0	0	0	0
PF00342.17	Phosphoglucose isomerase	0	0	1	0.00202429	0	0	0	0	0	0	0	0	0	0
PF00349.19	Hexokinase	0	0	0	0	0	0	0	0	0	0	0	0	1	0.00186916
PF00362.16	Integrin beta chain VWA domain	0	0	1	0.00202429	0	0	0	0	0	0	0	0	1	0.00186916
PF00370.19	FGGY family of carbohydrate kinases, N-terminal domain	0	0	0	0	0	0	1	0.0021645	0	0	0	0	0	0
PF00388.17	Phosphatidylinositol-specific phospholipase C, X domain	0	0	0	0	0	0	0	0	0	0	1	0.000748503	0	0
PF00394.20	Multicopper oxidase	0	0	0	0	0	0	0	0	0	0	6	0.00449102	0	0
PF00397.24	WW domain	0	0	1	0.00202429	0	0	2	0.004329	0	0	0	0	0	0
PF00400.30	WD domain, G-beta repeat	0	0	2	0.00404858	2	0.00292826	0	0	0	0	1	0.000748503	0	0
PF00406.20	Adenylate kinase	0	0	1	0.00202429	1	0.00146413	0	0	0	0	0	0	1	0.00186916
PF00413.22	Matrixin	0	0	0	0	0	0	0	0	0	0	2	0.00149701	0	0
PF00415.16	Regulator of chromosome condensation (RCC1) repeat	0	0	0	0	0	0	1	0.0021645	0	0	1	0.000748503	0	0
PF00425.16	chorismate binding enzyme	0	0	0	0	0	0	2	0.004329	0	0	0	0	0	0
PF00445.16	Ribonuclease T2 family	0	0	0	0	1	0.00146413	0	0	4	0.00447427	3	0.00224551	0	0
PF00447.15	HSF-type DNA-binding	0	0	0	0	0	0	1	0.0021645	1	0.00111857	0	0	0	0
PF00451.17	Scorpion short toxin, BmKK2	0	0	0	0	0	0	0	0	0	0	1	0.000748503	0	0
PF00459.23	Inositol monophosphatase family	0	0	0	0	0	0	0	0	1	0.00111857	0	0	0	0
PF00467.27	KOW motif	0	0	0	0	1	0.00146413	0	0	0	0	0	0	0	0
PF00475.16	Imidazoleglycerol-phosphate dehydratase	0	0	1	0.00202429	1	0.00146413	0	0	0	0	0	0	0	0
PF00481.19	Protein phosphatase 2C	0	0	0	0	0	0	0	0	1	0.00111857	2	0.00149701	0	0
PF00484.17	Carbonic anhydrase	0	0	1	0.00202429	0	0	0	0	0	0	0	0	0	0
PF00505.17	HMG (high mobility group) box	0	0	0	0	0	0	1	0.0021645	0	0	0	0	0	0
PF00520.29	Ion transport protein	0	0	1	0.00202429	0	0	0	0	0	0	0	0	0	0
PF00530.16	Scavenger receptor cysteine-rich domain	0	0	0	0	0	0	0	0	0	0	0	0	8	0.0149533
PF00534.18	Glycosyl transferases group 1	0	0	0	0	1	0.00146413	1	0.0021645	2	0.00223714	0	0	0	0
PF00537.16	Scorpion toxin-like domain	0	0	0	0	0	0	0	0	0	0	3	0.00224551	0	0
PF00544.17	Pectate lyase	0	0	0	0	0	0	0	0	7	0.00782998	9	0.00673653	0	0
PF00566.16	Rab-GTPase-TBC domain	0	0	1	0.00202429	0	0	0	0	0	0	0	0	0	0
PF00573.20	Ribosomal protein L4/L1 family	0	0	0	0	0	0	0	0	1	0.00111857	0	0	0	0
PF00574.21	Clp protease	0	0	0	0	2	0.00292826	0	0	0	0	0	0	0	0
PF00575.21	S1 RNA binding domain	0	0	0	0	2	0.00292826	0	0	0	0	0	0	0	0
PF00578.19	AhpC/TSA family	0	0	1	0.00202429	1	0.00146413	0	0	0	0	0	0	0	0
PF00580.19	UvrD/REP helicase N-terminal domain	0	0	0	0	1	0.00146413	0	0	0	0	0	0	0	0
PF00587.23	tRNA synthetase class II core domain (G, H, P, S and T)	0	0	0	0	0	0	0	0	0	0	1	0.000748503	0	0
PF00591.19	Glycosyl transferase family, a/b domain	0	0	0	0	1	0.00146413	0	0	0	0	0	0	0	0
PF00595.22	PDZ domain (Also known as DHR or GLGF)	0	0	0	0	1	0.00146413	2	0.004329	0	0	0	0	0	0
PF00610.19	Domain found in Dishevelled, Egl-10, and Pleckstrin (DEP)	0	0	0	0	0	0	0	0	1	0.00111857	0	0	0	0
PF00612.25	IQ calmodulin-binding motif	0	0	0	0	0	0	0	0	1	0.00111857	1	0.000748503	0	0
PF00615.17	Regulator of G protein signaling domain	0	0	1	0.00202429	0	0	0	0	0	0	0	0	0	0
PF00625.19	Guanylate kinase	0	0	0	0	0	0	1	0.0021645	0	0	0	0	0	0
PF00632.23	HECT-domain (ubiquitin-transferase)	0	0	0	0	0	0	0	0	1	0.00111857	0	0	0	0
PF00639.19	PPIC-type PPIASE domain	0	0	0	0	1	0.00146413	1	0.0021645	0	0	0	0	0	0
PF00642.22	Zinc finger C-x8-C-x5-C-x3-H type (and similar)	0	0	0	0	0	0	1	0.0021645	0	0	0	0	0	0
PF00643.22	B-box zinc finger	0	0	0	0	1	0.00146413	0	0	0	0	0	0	0	0
PF00644.18	Poly(ADP-ribose) polymerase catalytic domain	0	0	0	0	1	0.00146413	0	0	0	0	0	0	0	0
PF00646.31	F-box domain	0	0	0	0	0	0	0	0	0	0	3	0.00224551	0	0
PF00652.20	Ricin-type beta-trefoil lectin domain	0	0	0	0	0	0	1	0.0021645	1	0.00111857	0	0	0	0
PF00657.20	GDSL-like Lipase/Acylhydrolase	0	0	0	0	1	0.00146413	0	0	0	0	63	0.0471557	0	0
PF00677.15	Lumazine binding domain	0	0	0	0	1	0.00146413	0	0	0	0	0	0	0	0
PF00684.17	DnaJ central domain	0	0	0	0	2	0.00292826	0	0	0	0	0	0	0	0
PF00696.26	Amino acid kinase family	0	0	1	0.00202429	0	0	0	0	0	0	0	0	0	0
PF00704.26	Glycosyl hydrolases family 18	0	0	0	0	0	0	1	0.0021645	1	0.00111857	3	0.00224551	0	0
PF00719.17	Inorganic pyrophosphatase	0	0	0	0	0	0	1	0.0021645	0	0	0	0	0	0
PF00728.20	Glycosyl hydrolase family 20, catalytic domain	0	0	0	0	0	0	0	0	0	0	1	0.000748503	1	0.00186916
PF00732.17	GMC oxidoreductase	0	0	0	0	0	0	0	0	3	0.0033557	5	0.00374251	0	0
PF00734.16	Fungal cellulose binding domain	0	0	0	0	1	0.00146413	0	0	6	0.00671141	0	0	0	0
PF00743.17	Flavin-binding monooxygenase-like	0	0	0	0	0	0	0	0	0	0	0	0	2	0.00373832
PF00745.18	Glutamyl-tRNAGlu reductase, dimerisation domain	0	0	0	0	0	0	1	0.0021645	0	0	0	0	0	0
PF00756.18	Putative esterase	0	0	1	0.00202429	1	0.00146413	0	0	0	0	0	0	0	0
PF00759.17	Glycosyl hydrolase family 9	0	0	0	0	0	0	0	0	0	0	12	0.00898204	1	0.00186916
PF00773.17	RNB domain	0	0	0	0	0	0	1	0.0021645	0	0	0	0	0	0
PF00775.19	Dioxygenase	0	0	0	0	0	0	0	0	1	0.00111857	0	0	1	0.00186916
PF00784.15	MyTH4 domain	0	0	0	0	0	0	1	0.0021645	0	0	0	0	0	0
PF00806.17	Pumilio-family RNA binding repeat	0	0	0	0	0	0	0	0	0	0	1	0.000748503	0	0
PF00840.18	Glycosyl hydrolase family 7	0	0	0	0	0	0	0	0	2	0.00223714	0	0	0	0
PF00850.17	Histone deacetylase domain	0	0	0	0	0	0	0	0	1	0.00111857	0	0	0	0
PF00852.17	Glycosyltransferase family 10 (fucosyltransferase) C-term	0	0	0	0	1	0.00146413	0	0	0	0	0	0	0	0
PF00856.26	SET domain	0	0	0	0	2	0.00292826	15	0.0324675	0	0	0	0	2	0.00373832
PF00857.18	Isochorismatase family	0	0	0	0	1	0.00146413	0	0	0	0	0	0	0	0
PF00861.20	Ribosomal L18 of archaea, bacteria, mitoch. and chloroplast	0	0	0	0	0	0	0	0	0	0	1	0.000748503	0	0
PF00865.16	Osteopontin	0	0	1	0.00202429	0	0	0	0	0	0	0	0	0	0
PF00875.16	DNA photolyase	0	0	0	0	1	0.00146413	0	0	0	0	0	0	0	0
PF00881.22	Nitroreductase family	0	0	1	0.00202429	0	0	0	0	0	0	0	0	0	0
PF00892.18	EamA-like transporter family	0	0	1	0.00202429	0	0	0	0	0	0	0	0	0	0
PF00899.19	ThiF family	0	0	0	0	1	0.00146413	0	0	0	0	0	0	0	0
PF00917.24	MATH domain	0	0	0	0	0	0	0	0	0	0	3	0.00224551	0	0
PF00924.16	Mechanosensitive ion channel	0	0	0	0	0	0	2	0.004329	0	0	0	0	0	0
PF00926.17	3,4-dihydroxy-2-butanone 4-phosphate synthase	0	0	0	0	1	0.00146413	0	0	0	0	0	0	0	0
PF00929.22	Exonuclease	0	0	0	0	0	0	0	0	1	0.00111857	0	0	0	0
PF00930.19	Dipeptidyl peptidase IV (DPP IV) N-terminal region	0	0	1	0.00202429	1	0.00146413	0	0	0	0	0	0	0	0
PF00931.20	NB-ARC domain	0	0	0	0	0	0	0	0	0	0	2	0.00149701	0	0
PF00933.19	Glycosyl hydrolase family 3 N terminal domain	0	0	0	0	0	0	0	0	3	0.0033557	3	0.00224551	0	0
PF00964.15	Elicitin	0	0	0	0	0	0	0	0	17	0.0190157	0	0	0	0
PF00965.15	Tissue inhibitor of metalloproteinase	0	0	2	0.00404858	0	0	0	0	0	0	0	0	0	0
PF00967.15	Barwin family	0	0	0	0	0	0	0	0	0	0	1	0.000748503	0	0
PF00985.15	Merozoite Surface Antigen 2 (MSA-2) family	0	0	0	0	0	0	1	0.0021645	0	0	0	0	0	0
PF00989.23	PAS fold	0	0	0	0	1	0.00146413	0	0	0	0	0	0	0	0
PF01007.18	Inward rectifier potassium channel	0	0	0	0	0	0	0	0	1	0.00111857	0	0	0	0
PF01014.16	Uricase	0	0	1	0.00202429	0	0	0	0	0	0	0	0	0	0
PF01019.19	Gamma-glutamyltranspeptidase	0	0	0	0	0	0	1	0.0021645	0	0	2	0.00149701	0	0
PF01024.17	Colicin pore forming domain	0	0	0	0	0	0	0	0	0	0	0	0	1	0.00186916
PF01026.19	TatD related DNase	0	0	0	0	1	0.00146413	0	0	0	0	0	0	0	0
PF01028.18	Eukaryotic DNA topoisomerase I, catalytic core	0	0	0	0	0	0	0	0	1	0.00111857	0	0	0	0
PF01041.15	DegT/DnrJ/EryC1/StrS aminotransferase family	0	0	0	0	1	0.00146413	1	0.0021645	0	0	0	0	0	0
PF01042.19	Endoribonuclease L-PSP	0	0	0	0	0	0	0	0	0	0	0	0	1	0.00186916
PF01048.18	Phosphorylase superfamily	0	0	0	0	0	0	0	0	0	0	1	0.000748503	0	0
PF01055.24	Glycosyl hydrolases family 31	0	0	0	0	0	0	0	0	3	0.0033557	4	0.00299401	1	0.00186916
PF01062.19	Bestrophin, RFP-TM, chloride channel	0	0	0	0	0	0	1	0.0021645	0	0	0	0	0	0
PF01074.20	Glycosyl hydrolases family 38 N-terminal domain	0	0	1	0.00202429	1	0.00146413	0	0	1	0.00111857	0	0	0	0
PF01080.15	Presenilin	0	0	0	0	1	0.00146413	1	0.0021645	0	0	0	0	0	0
PF01081.17	KDPG and KHG aldolase	0	0	0	0	1	0.00146413	0	0	0	0	0	0	0	0
PF01082.18	Copper type II ascorbate-dependent monooxygenase, N-terminal domain	0	0	2	0.00404858	3	0.00439239	0	0	0	0	0	0	1	0.00186916
PF01083.20	Cutinase	0	0	0	0	0	0	0	0	4	0.00447427	0	0	0	0
PF01095.17	Pectinesterase	0	0	0	0	0	0	0	0	5	0.00559284	22	0.0164671	0	0
PF01097.16	Arthropod defensin	0	0	0	0	0	0	0	0	0	0	1	0.000748503	0	0
PF01105.22	emp24/gp25L/p24 family/GOLD	0	0	0	0	1	0.00146413	2	0.004329	3	0.0033557	2	0.00149701	0	0
PF01106.15	NifU-like domain	0	0	1	0.00202429	0	0	0	0	0	0	1	0.000748503	0	0
PF01116.18	Fructose-bisphosphate aldolase class-II	0	0	0	0	0	0	1	0.0021645	0	0	0	0	0	0
PF01118.22	Semialdehyde dehydrogenase, NAD binding domain	0	0	0	0	0	0	1	0.0021645	0	0	0	0	0	0
PF01119.17	DNA mismatch repair protein, C-terminal domain	0	0	0	0	0	0	0	0	0	0	1	0.000748503	0	0
PF01120.15	Alpha-L-fucosidase	0	0	0	0	0	0	0	0	0	0	1	0.000748503	0	0
PF01130.19	CD36 family	0	0	0	0	0	0	0	0	1	0.00111857	0	0	0	0
PF01135.17	Protein-L-isoaspartate(D-aspartate) O-methyltransferase (PCMT)	0	0	0	0	1	0.00146413	0	0	0	0	0	0	0	0
PF01145.23	SPFH domain / Band 7 family	0	0	0	0	0	0	0	0	0	0	1	0.000748503	0	0
PF01156.17	Inosine-uridine preferring nucleoside hydrolase	0	0	0	0	0	0	0	0	0	0	2	0.00149701	0	0
PF01169.17	Uncharacterized protein family UPF0016	0	0	0	0	0	0	0	0	2	0.00223714	0	0	0	0
PF01176.17	Translation initiation factor 1A / IF-1	0	0	0	0	1	0.00146413	0	0	0	0	0	0	0	0
PF01179.18	Copper amine oxidase, enzyme domain	0	0	0	0	0	0	0	0	0	0	2	0.00149701	0	0
PF01190.15	Pollen proteins Ole e I like	0	0	0	0	0	0	0	0	0	0	16	0.011976	0	0
PF01207.15	Dihydrouridine synthase (Dus)	0	0	0	0	1	0.00146413	0	0	0	0	0	0	0	0
PF01208.15	Uroporphyrinogen decarboxylase (URO-D)	0	0	0	0	0	0	1	0.0021645	0	0	0	0	0	0
PF01214.16	Casein kinase II regulatory subunit	0	0	0	0	1	0.00146413	0	0	0	0	0	0	0	0
PF01255.17	Putative undecaprenyl diphosphate synthase	0	0	0	0	0	0	0	0	1	0.00111857	1	0.000748503	0	0
PF01261.22	Xylose isomerase-like TIM barrel	0	0	0	0	0	0	0	0	0	0	1	0.000748503	0	0
PF01273.23	LBP / BPI / CETP family, N-terminal domain	0	0	0	0	0	0	0	0	0	0	1	0.000748503	1	0.00186916
PF01276.18	Orn/Lys/Arg decarboxylase, major domain	0	0	0	0	1	0.00146413	0	0	0	0	0	0	0	0
PF01299.15	Lysosome-associated membrane glycoprotein (Lamp)	0	0	0	0	0	0	0	0	0	0	0	0	1	0.00186916
PF01300.16	Telomere recombination	0	0	0	0	1	0.00146413	0	0	0	0	0	0	0	0
PF01301.17	Glycosyl hydrolases family 35	0	0	0	0	0	0	0	0	0	0	3	0.00224551	0	0
PF01323.18	DSBA-like thioredoxin domain	0	0	2	0.00404858	0	0	0	0	0	0	0	0	0	0
PF01326.17	Pyruvate phosphate dikinase, PEP/pyruvate binding domain	0	0	0	0	0	0	1	0.0021645	0	0	0	0	0	0
PF01328.15	Peroxidase, family 2	0	0	0	0	0	0	0	0	5	0.00559284	0	0	0	0
PF01341.15	Glycosyl hydrolases family 6	0	0	0	0	0	0	0	0	4	0.00447427	0	0	0	0
PF01357.19	Pollen allergen	0	0	0	0	0	0	0	0	0	0	18	0.0134731	0	0
PF01363.19	FYVE zinc finger	0	0	0	0	0	0	0	0	1	0.00111857	0	0	0	0
PF01367.18	5'-3' exonuclease, C-terminal SAM fold	0	0	0	0	0	0	0	0	1	0.00111857	0	0	0	0
PF01370.19	NAD dependent epimerase/dehydratase family	0	0	0	0	3	0.00439239	2	0.004329	0	0	0	0	0	0
PF01391.16	Collagen triple helix repeat (20 copies)	0	0	1	0.00202429	0	0	0	0	0	0	1	0.000748503	0	0
PF01398.19	JAB1/Mov34/MPN/PAD-1 ubiquitin protease	0	0	0	0	0	0	0	0	0	0	0	0	1	0.00186916
PF01400.22	Astacin (Peptidase family M12A)	0	0	0	0	0	0	0	0	2	0.00223714	0	0	0	0
PF01408.20	Oxidoreductase family, NAD-binding Rossmann fold	0	0	1	0.00202429	0	0	1	0.0021645	0	0	0	0	0	0
PF01414.17	Delta serrate ligand	0	0	0	0	0	0	0	0	1	0.00111857	0	0	0	0
PF01419.15	Jacalin-like lectin domain	0	0	0	0	0	0	0	0	1	0.00111857	3	0.00224551	0	0
PF01420.17	Type I restriction modification DNA specificity domain	0	0	1	0.00202429	0	0	0	0	0	0	0	0	0	0
PF01425.19	Amidase	0	0	0	0	0	0	0	0	1	0.00111857	1	0.000748503	0	0
PF01431.19	Peptidase family M13	0	0	0	0	0	0	0	0	1	0.00111857	0	0	0	0
PF01442.16	Apolipoprotein A1/A4/E domain	0	0	1	0.00202429	0	0	0	0	0	0	0	0	1	0.00186916
PF01447.16	Thermolysin metallopeptidase, catalytic domain	0	0	0	0	0	0	1	0.0021645	0	0	0	0	0	0
PF01451.19	Low molecular weight phosphotyrosine protein phosphatase	0	0	0	0	1	0.00146413	0	0	0	0	0	0	0	0
PF01453.22	D-mannose binding lectin	0	0	0	0	0	0	0	0	0	0	3	0.00224551	0	0
PF01458.15	Uncharacterized protein family (UPF0051)	0	0	1	0.00202429	0	0	0	0	0	0	0	0	0	0
PF01462.16	Leucine rich repeat N-terminal domain	0	0	0	0	0	0	0	0	1	0.00111857	0	0	0	0
PF01469.16	Pentapeptide repeats (8 copies)	0	0	1	0.00202429	0	0	0	0	0	0	0	0	0	0
PF01470.15	Pyroglutamyl peptidase	0	0	1	0.00202429	1	0.00146413	0	0	0	0	0	0	0	0
PF01474.14	Class-II DAHP synthetase family	0	0	0	0	1	0.00146413	0	0	0	0	0	0	0	0
PF01476.18	LysM domain	0	0	0	0	0	0	0	0	0	0	1	0.000748503	2	0.00373832
PF01477.21	PLAT/LH2 domain	0	0	0	0	0	0	0	0	0	0	1	0.000748503	0	0
PF01479.23	S4 domain	0	0	1	0.00202429	2	0.00292826	0	0	0	0	0	0	0	0
PF01491.14	Frataxin-like domain	0	0	0	0	0	0	0	0	1	0.00111857	0	0	0	0
PF01497.16	Periplasmic binding protein	0	0	0	0	0	0	0	0	0	0	1	0.000748503	0	0
PF01501.18	Glycosyl transferase family 8	0	0	0	0	0	0	0	0	0	0	3	0.00224551	0	0
PF01503.15	Phosphoribosyl-ATP pyrophosphohydrolase	0	0	1	0.00202429	0	0	0	0	1	0.00111857	0	0	0	0
PF01504.16	Phosphatidylinositol-4-phosphate 5-Kinase	0	0	0	0	1	0.00146413	0	0	0	0	0	0	0	0
PF01509.16	TruB family pseudouridylate synthase (N terminal domain)	0	0	0	0	1	0.00146413	0	0	0	0	0	0	0	0
PF01512.15	Respiratory-chain NADH dehydrogenase 51 Kd subunit	0	0	0	0	0	0	0	0	6	0.00671141	0	0	0	0
PF01529.18	DHHC palmitoyltransferase	0	0	0	0	1	0.00146413	0	0	0	0	0	0	0	0
PF01531.14	Glycosyl transferase family 11	0	0	1	0.00202429	0	0	0	0	0	0	0	0	0	0
PF01535.18	PPR repeat	0	0	0	0	0	0	1	0.0021645	0	0	1	0.000748503	0	0
PF01546.26	Peptidase family M20/M25/M40	0	0	1	0.00202429	0	0	0	0	0	0	9	0.00673653	2	0.00373832
PF01547.23	Bacterial extracellular solute-binding protein	0	0	0	0	0	0	0	0	0	0	0	0	1	0.00186916
PF01549.22	ShK domain-like	0	0	0	0	0	0	2	0.004329	0	0	1	0.000748503	1	0.00186916
PF01555.16	DNA methylase	0	0	0	0	0	0	1	0.0021645	0	0	0	0	0	0
PF01564.15	Spermine/spermidine synthase	0	0	0	0	0	0	1	0.0021645	1	0.00111857	0	0	0	0
PF01565.21	FAD binding domain	0	0	1	0.00202429	0	0	1	0.0021645	4	0.00447427	20	0.0149701	2	0.00373832
PF01571.19	Aminomethyltransferase folate-binding domain	0	0	0	0	0	0	1	0.0021645	0	0	0	0	0	0
PF01583.18	Adenylylsulphate kinase	0	0	0	0	0	0	1	0.0021645	0	0	0	0	0	0
PF01588.18	Putative tRNA binding domain	0	0	1	0.00202429	1	0.00146413	0	0	0	0	0	0	0	0
PF01592.14	NifU-like N terminal domain	0	0	0	0	0	0	0	0	0	0	0	0	1	0.00186916
PF01597.17	Glycine cleavage H-protein	0	0	0	0	0	0	0	0	0	0	0	0	1	0.00186916
PF01607.22	Chitin binding Peritrophin-A domain	0	0	0	0	0	0	3	0.00649351	0	0	0	0	3	0.00560748
PF01612.18	3'-5' exonuclease	0	0	1	0.00202429	0	0	1	0.0021645	0	0	0	0	0	0
PF01636.21	Phosphotransferase enzyme family	0	0	0	0	0	0	0	0	2	0.00223714	0	0	0	0
PF01641.16	SelR domain	0	0	0	0	0	0	0	0	0	0	1	0.000748503	0	0
PF01650.16	Peptidase C13 family	0	0	1	0.00202429	0	0	0	0	2	0.00223714	3	0.00224551	1	0.00186916
PF01653.16	NAD-dependent DNA ligase adenylation domain	0	0	1	0.00202429	1	0.00146413	0	0	0	0	0	0	0	0
PF01657.15	Salt stress response/antifungal	0	0	0	0	0	0	0	0	0	0	13	0.00973054	0	0
PF01663.20	Type I phosphodiesterase / nucleotide pyrophosphatase	0	0	0	0	0	0	0	0	0	0	0	0	1	0.00186916
PF01670.14	Glycosyl hydrolase family 12	0	0	0	0	0	0	0	0	5	0.00559284	0	0	0	0
PF01673.16	Herpesvirus putative major envelope glycoprotein	0	0	0	0	0	0	0	0	0	0	1	0.000748503	0	0
PF01678.17	Diaminopimelate epimerase	0	0	0	0	0	0	1	0.0021645	0	0	0	0	0	0
PF01679.15	Proteolipid membrane potential modulator	0	0	0	0	0	0	0	0	0	0	0	0	1	0.00186916
PF01683.16	EB module	0	0	0	0	0	0	0	0	0	0	0	0	1	0.00186916
PF01691.14	Adenovirus E1B 19K protein / small t-antigen	0	0	0	0	0	0	0	0	1	0.00111857	0	0	0	0
PF01694.20	Rhomboid family	0	0	0	0	0	0	1	0.0021645	0	0	0	0	0	0
PF01697.25	Glycosyltransferase family 92	0	0	0	0	0	0	0	0	0	0	0	0	5	0.00934579
PF01702.16	Queuine tRNA-ribosyltransferase	0	0	0	0	1	0.00146413	0	0	0	0	0	0	0	0
PF01734.20	Patatin-like phospholipase	0	0	1	0.00202429	0	0	1	0.0021645	0	0	0	0	0	0
PF01753.16	MYND finger	0	0	0	0	0	0	0	0	0	0	0	0	6	0.011215
PF01762.19	Galactosyltransferase	0	0	1	0.00202429	0	0	0	0	1	0.00111857	0	0	0	0
PF01779.15	Ribosomal L29e protein family	0	0	0	0	0	0	0	0	0	0	1	0.000748503	0	0
PF01782.16	RimM N-terminal domain	0	0	0	0	1	0.00146413	0	0	0	0	0	0	0	0
PF01793.14	Glycolipid 2-alpha-mannosyltransferase	0	0	0	0	0	0	0	0	0	0	0	0	1	0.00186916
PF01826.15	Trypsin Inhibitor like cysteine rich domain	0	0	0	0	0	0	0	0	0	0	3	0.00224551	0	0
PF01833.22	IPT/TIG domain	0	0	1	0.00202429	1	0.00146413	1	0.0021645	0	0	0	0	0	0
PF01839.21	FG-GAP repeat	0	0	1	0.00202429	0	0	0	0	0	0	0	0	0	0
PF01841.17	Transglutaminase-like superfamily	0	0	0	0	0	0	1	0.0021645	0	0	0	0	0	0
PF01872.15	RibD C-terminal domain	0	0	1	0.00202429	0	0	1	0.0021645	0	0	0	0	0	0
PF01880.16	Desulfoferrodoxin	0	0	0	0	0	0	1	0.0021645	0	0	0	0	0	0
PF01915.20	Glycosyl hydrolase family 3 C-terminal domain	0	0	0	0	0	0	0	0	2	0.00223714	5	0.00374251	0	0
PF01926.21	50S ribosome-binding GTPase	0	0	0	0	3	0.00439239	0	0	0	0	0	0	0	0
PF01928.19	CYTH domain	0	0	0	0	0	0	1	0.0021645	0	0	0	0	0	0
PF01940.14	Integral membrane protein DUF92	0	0	0	0	1	0.00146413	0	0	0	0	0	0	0	0
PF01959.14	3-dehydroquinate synthase (EC 4.6.1.3)	0	0	0	0	1	0.00146413	0	0	0	0	0	0	0	0
PF01963.15	TraB family	0	0	2	0.00404858	1	0.00146413	0	0	0	0	0	0	0	0
PF01965.22	DJ-1/PfpI family	0	0	0	0	0	0	0	0	0	0	0	0	1	0.00186916
PF01979.18	Amidohydrolase family	0	0	0	0	0	0	0	0	0	0	1	0.000748503	1	0.00186916
PF01981.14	Peptidyl-tRNA hydrolase PTH2	0	0	0	0	0	0	0	0	0	0	1	0.000748503	1	0.00186916
PF01987.15	Mitochondrial biogenesis AIM24	0	0	1	0.00202429	0	0	0	0	0	0	0	0	0	0
PF02012.18	BNR/Asp-box repeat	0	0	0	0	0	0	1	0.0021645	0	0	0	0	0	0
PF02013.14	Cellulose or protein binding domain	0	0	0	0	0	0	0	0	0	0	0	0	1	0.00186916
PF02037.25	SAP domain	0	0	2	0.00404858	1	0.00146413	2	0.004329	0	0	0	0	0	0
PF02055.14	Glycosyl hydrolase family 30 TIM-barrel domain	0	0	0	0	0	0	0	0	5	0.00559284	0	0	0	0
PF02074.13	Carboxypeptidase Taq (M32) metallopeptidase	0	0	0	0	0	0	0	0	0	0	1	0.000748503	0	0
PF02089.13	Palmitoyl protein thioesterase	0	0	0	0	0	0	0	0	3	0.0033557	1	0.000748503	1	0.00186916
PF02135.14	TAZ zinc finger	0	0	0	0	0	0	0	0	1	0.00111857	0	0	0	0
PF02141.19	DENN (AEX-3) domain	0	0	1	0.00202429	0	0	1	0.0021645	0	0	0	0	1	0.00186916
PF02152.16	Dihydroneopterin aldolase	0	0	0	0	0	0	0	0	0	0	1	0.000748503	0	0
PF02190.14	ATP-dependent protease La (LON) substrate-binding domain	0	0	0	0	0	0	1	0.0021645	0	0	0	0	0	0
PF02196.13	Raf-like Ras-binding domain	0	0	0	0	0	0	0	0	0	0	0	0	1	0.00186916
PF02204.16	Vacuolar sorting protein 9 (VPS9) domain	0	0	1	0.00202429	0	0	0	0	0	0	0	0	0	0
PF02221.13	ML domain	0	0	0	0	0	0	0	0	0	0	4	0.00299401	1	0.00186916
PF02263.17	Guanylate-binding protein, N-terminal domain	0	0	0	0	2	0.00292826	0	0	0	0	0	0	0	0
PF02265.14	S1/P1 Nuclease	0	0	0	0	0	0	0	0	1	0.00111857	3	0.00224551	0	0
PF02298.15	Plastocyanin-like domain	0	0	0	0	0	0	0	0	0	0	12	0.00898204	1	0.00186916
PF02325.15	YGGT family	0	0	1	0.00202429	1	0.00146413	0	0	0	0	0	0	0	0
PF02338.17	OTU-like cysteine protease	0	0	0	0	0	0	1	0.0021645	0	0	0	0	0	0
PF02341.13	RbcX protein	0	0	0	0	1	0.00146413	0	0	0	0	0	0	0	0
PF02383.16	SacI homology domain	0	0	0	0	1	0.00146413	0	0	0	0	0	0	0	0
PF02416.14	mttA/Hcf106 family	0	0	0	0	0	0	1	0.0021645	0	0	0	0	0	0
PF02458.13	Transferase family	0	0	0	0	0	0	0	0	1	0.00111857	0	0	0	0
PF02466.17	Tim17/Tim22/Tim23/Pmp24 family	0	0	0	0	1	0.00146413	0	0	1	0.00111857	0	0	0	0
PF02469.20	Fasciclin domain	0	0	0	0	0	0	1	0.0021645	0	0	13	0.00973054	7	0.0130841
PF02472.14	Biopolymer transport protein ExbD/TolR	0	0	0	0	0	0	0	0	0	0	2	0.00149701	0	0
PF02481.13	DNA recombination-mediator protein A	0	0	0	0	0	0	0	0	0	0	1	0.000748503	0	0
PF02514.14	CobN/Magnesium Chelatase	0	0	1	0.00202429	0	0	0	0	0	0	0	0	0	0
PF02518.24	Histidine kinase-, DNA gyrase B-, and HSP90-like ATPase	0	0	0	0	1	0.00146413	0	0	0	0	0	0	0	0
PF02535.20	ZIP Zinc transporter	0	0	1	0.00202429	0	0	0	0	0	0	0	0	0	0
PF02548.13	Ketopantoate hydroxymethyltransferase	0	0	0	0	0	0	0	0	0	0	0	0	1	0.00186916
PF02576.15	Putative ribosome maturation factor RimP	0	0	0	0	1	0.00146413	0	0	0	0	0	0	0	0
PF02617.15	ATP-dependent Clp protease adaptor protein ClpS	0	0	0	0	1	0.00146413	1	0.0021645	0	0	0	0	0	0
PF02622.13	Uncharacterized ACR, COG1678	0	0	1	0.00202429	1	0.00146413	1	0.0021645	0	0	1	0.000748503	0	0
PF02624.14	YcaO cyclodehydratase, ATP-ad Mg2+-binding	0	0	0	0	0	0	1	0.0021645	0	0	0	0	0	0
PF02657.13	Fe-S metabolism associated domain	0	0	0	0	1	0.00146413	0	0	0	0	0	0	0	0
PF02672.13	CP12 domain	0	0	1	0.00202429	1	0.00146413	1	0.0021645	0	0	0	0	0	0
PF02675.13	S-adenosylmethionine decarboxylase	0	0	0	0	0	0	1	0.0021645	0	0	0	0	0	0
PF02678.14	Pirin	0	0	0	0	1	0.00146413	0	0	0	0	0	0	0	0
PF02701.13	Dof domain, zinc finger	0	0	0	0	0	0	0	0	0	0	1	0.000748503	0	0
PF02704.12	Gibberellin regulated protein	0	0	0	0	0	0	0	0	0	0	8	0.00598802	0	0
PF02724.12	CDC45-like protein	0	0	1	0.00202429	0	0	1	0.0021645	0	0	0	0	1	0.00186916
PF02728.14	Copper amine oxidase, N3 domain	0	0	1	0.00202429	0	0	0	0	0	0	0	0	0	0
PF02735.14	Ku70/Ku80 beta-barrel domain	0	0	0	0	0	0	0	0	1	0.00111857	0	0	0	0
PF02739.14	5'-3' exonuclease, N-terminal resolvase-like domain	0	0	0	0	1	0.00146413	0	0	0	0	0	0	0	0
PF02782.14	FGGY family of carbohydrate kinases, C-terminal domain	0	0	0	0	0	0	1	0.0021645	0	0	0	0	0	0
PF02800.18	Glyceraldehyde 3-phosphate dehydrogenase, C-terminal domain	0	0	0	0	1	0.00146413	0	0	0	0	0	0	0	0
PF02809.18	Ubiquitin interaction motif	0	0	1	0.00202429	0	0	0	0	0	0	0	0	0	0
PF02810.13	SEC-C motif	0	0	0	0	0	0	1	0.0021645	0	0	0	0	0	0
PF02826.17	D-isomer specific 2-hydroxyacid dehydrogenase, NAD binding domain	0	0	0	0	1	0.00146413	0	0	0	0	0	0	0	0
PF02833.12	DHHA2 domain	0	0	1	0.00202429	0	0	0	0	0	0	0	0	0	0
PF02839.12	Carbohydrate binding domain	0	0	0	0	0	0	4	0.00865801	0	0	0	0	0	0
PF02872.16	5'-nucleotidase, C-terminal domain	0	0	0	0	0	0	0	0	1	0.00111857	0	0	0	0
PF02878.14	Phosphoglucomutase/phosphomannomutase, alpha/beta/alpha domain I	0	0	0	0	1	0.00146413	0	0	0	0	0	0	0	0
PF02888.14	Calmodulin binding domain	0	0	0	0	0	0	0	0	0	0	0	0	1	0.00186916
PF02899.15	Phage integrase, N-terminal SAM-like domain	0	0	0	0	0	0	1	0.0021645	0	0	0	0	0	0
PF02902.17	Ulp1 protease family, C-terminal catalytic domain	0	0	0	0	0	0	0	0	1	0.00111857	0	0	0	0
PF02913.17	FAD linked oxidases, C-terminal domain	0	0	0	0	0	0	0	0	0	0	0	0	1	0.00186916
PF02919.13	Eukaryotic DNA topoisomerase I, DNA binding fragment	0	0	0	0	1	0.00146413	0	0	0	0	0	0	0	0
PF02933.15	Cell division protein 48 (CDC48), domain 2	0	0	0	0	0	0	1	0.0021645	0	0	0	0	0	0
PF02934.13	GatB/GatE catalytic domain	0	0	0	0	1	0.00146413	0	0	0	0	0	0	0	0
PF02953.13	Tim10/DDP family zinc finger	0	0	0	0	0	0	1	0.0021645	0	0	0	0	0	0
PF02983.12	Alpha-lytic protease prodomain	0	0	0	0	1	0.00146413	0	0	0	0	0	0	0	0
PF02987.14	Late embryogenesis abundant protein	0	0	0	0	0	0	0	0	0	0	1	0.000748503	0	0
PF03009.15	Glycerophosphoryl diester phosphodiesterase family	0	0	0	0	0	0	1	0.0021645	1	0.00111857	4	0.00299401	3	0.00560748
PF03028.13	Dynein heavy chain and region D6 of dynein motor	0	0	1	0.00202429	0	0	0	0	0	0	0	0	0	0
PF03032.13	Frog skin active peptide family signal and propeptide	0	0	0	0	1	0.00146413	0	0	0	0	0	0	0	0
PF03055.13	Retinal pigment epithelial membrane protein	0	0	0	0	1	0.00146413	1	0.0021645	0	0	0	0	0	0
PF03078.13	ATHILA ORF-1 family	0	0	0	0	0	0	1	0.0021645	0	0	0	0	0	0
PF03080.13	Domain of unknown function (DUF239)	0	0	0	0	0	0	0	0	0	0	20	0.0149701	0	0
PF03087.12	Arabidopsis protein of unknown function	0	0	0	0	0	0	1	0.0021645	0	0	0	0	0	0
PF03088.14	Strictosidine synthase	0	0	0	0	0	0	1	0.0021645	1	0.00111857	7	0.00523952	1	0.00186916
PF03098.13	Animal haem peroxidase	0	0	0	0	1	0.00146413	0	0	0	0	0	0	0	0
PF03104.17	DNA polymerase family B, exonuclease domain	0	0	0	0	1	0.00146413	0	0	0	0	0	0	0	0
PF03107.14	C1 domain	0	0	0	0	0	0	0	0	0	0	1	0.000748503	0	0
PF03129.18	Anticodon binding domain	0	0	1	0.00202429	0	0	0	0	0	0	0	0	0	0
PF03137.18	Organic Anion Transporter Polypeptide (OATP) family	0	0	0	0	0	0	0	0	0	0	1	0.000748503	0	0
PF03181.13	BURP domain	0	0	0	0	0	0	0	0	0	0	3	0.00224551	0	0
PF03184.17	DDE superfamily endonuclease	0	0	1	0.00202429	0	0	0	0	0	0	0	0	0	0
PF03198.12	Glucanosyltransferase	0	0	0	0	0	0	0	0	4	0.00447427	0	0	0	0
PF03200.14	Glycosyl hydrolase family 63 C-terminal domain	0	0	1	0.00202429	0	0	0	0	0	0	0	0	0	0
PF03211.11	Pectate lyase	0	0	0	0	0	0	0	0	7	0.00782998	0	0	0	0
PF03227.14	Gamma interferon inducible lysosomal thiol reductase (GILT)	0	0	0	0	0	0	0	0	1	0.00111857	4	0.00299401	3	0.00560748
PF03261.13	Cyclin-dependent kinase 5 activator protein	0	0	0	0	1	0.00146413	0	0	0	0	0	0	0	0
PF03265.13	Deoxyribonuclease II	0	0	0	0	0	0	0	0	1	0.00111857	0	0	0	0
PF03283.11	Pectinacetylesterase	0	0	0	0	0	0	0	0	5	0.00559284	2	0.00149701	0	0
PF03312.13	Protein of unknown function (DUF272)	0	0	0	0	0	0	1	0.0021645	0	0	0	0	0	0
PF03330.16	Lytic transglycolase	0	0	0	0	0	0	0	0	4	0.00447427	2	0.00149701	5	0.00934579
PF03358.13	NADPH-dependent FMN reductase	0	0	0	0	1	0.00146413	0	0	0	0	0	0	0	0
PF03385.15	Protein of unknown function, DUF288	0	0	0	0	1	0.00146413	0	0	0	0	0	0	0	0
PF03392.11	Insect pheromone-binding family, A10/OS-D	0	0	0	0	0	0	1	0.0021645	0	0	0	0	0	0
PF03397.12	Rhabdovirus matrix protein	0	0	1	0.00202429	0	0	0	0	0	0	0	0	0	0
PF03407.14	Nucleotide-diphospho-sugar transferase	0	0	2	0.00404858	1	0.00146413	0	0	0	0	0	0	10	0.0186916
PF03449.13	Transcription elongation factor, N-terminal	0	0	0	0	0	0	0	0	0	0	1	0.000748503	0	0
PF03457.12	Helicase associated domain	0	0	0	0	0	0	2	0.004329	0	0	0	0	0	0
PF03462.16	PCRF domain	0	0	0	0	1	0.00146413	0	0	0	0	0	0	0	0
PF03489.15	Saposin-like type B, region 2	0	0	0	0	0	0	0	0	1	0.00111857	1	0.000748503	1	0.00186916
PF03492.13	SAM dependent carboxyl methyltransferase	0	0	0	0	0	0	1	0.0021645	0	0	1	0.000748503	0	0
PF03504.11	Chlamydia cysteine-rich outer membrane protein 6	0	0	0	0	0	0	1	0.0021645	0	0	0	0	0	0
PF03540.11	Transcription initiation factor TFIID 23-30kDa subunit	0	0	0	0	0	0	0	0	2	0.00223714	0	0	0	0
PF03577.13	Peptidase family C69	0	0	0	0	1	0.00146413	0	0	1	0.00111857	0	0	0	0
PF03607.15	Doublecortin	0	0	1	0.00202429	0	0	0	0	0	0	0	0	0	0
PF03610.14	PTS system fructose IIA component	0	0	0	0	0	0	0	0	0	0	1	0.000748503	0	0
PF03656.11	Pam16	0	0	0	0	0	0	0	0	0	0	0	0	1	0.00186916
PF03662.12	Glycosyl hydrolase family 79, N-terminal domain	0	0	0	0	0	0	0	0	0	0	3	0.00224551	0	0
PF03713.11	Domain of unknown function (DUF305)	0	0	0	0	0	0	1	0.0021645	0	0	0	0	0	0
PF03715.11	Noc2p family	0	0	1	0.00202429	0	0	0	0	0	0	0	0	0	0
PF03732.15	Retrotransposon gag protein	0	0	0	0	1	0.00146413	0	0	0	0	0	0	0	0
PF03760.13	Late embryogenesis abundant (LEA) group 1	0	0	0	0	0	0	0	0	2	0.00223714	0	0	0	0
PF03767.12	HAD superfamily, subfamily IIIB (Acid phosphatase)	0	0	0	0	0	0	0	0	0	0	5	0.00374251	0	0
PF03771.14	Domain of unknown function (DUF317)	0	0	0	0	0	0	0	0	1	0.00111857	0	0	0	0
PF03781.14	Sulfatase-modifying factor enzyme 1	0	0	2	0.00404858	1	0.00146413	0	0	4	0.00447427	0	0	0	0
PF03785.12	Peptidase family C25, C terminal ig-like domain	0	0	0	0	0	0	0	0	1	0.00111857	0	0	0	0
PF03803.13	Scramblase	0	0	0	0	0	0	0	0	0	0	0	0	1	0.00186916
PF03839.14	Translocation protein Sec62	0	0	0	0	0	0	0	0	1	0.00111857	0	0	0	0
PF03845.11	Spore germination protein	0	0	1	0.00202429	0	0	0	0	0	0	0	0	0	0
PF03896.14	Translocon-associated protein (TRAP), alpha subunit	0	0	0	0	1	0.00146413	0	0	0	0	0	0	0	0
PF03903.11	Phage T4 tail fibre	0	0	0	0	0	0	0	0	0	0	0	0	1	0.00186916
PF03935.13	Beta-glucan synthesis-associated protein (SKN1)	0	0	0	0	0	0	0	0	2	0.00223714	0	0	0	0
PF03980.12	Nnf1	0	0	0	0	1	0.00146413	0	0	0	0	0	0	0	0
PF03992.14	Antibiotic biosynthesis monooxygenase	0	0	0	0	1	0.00146413	0	0	0	0	0	0	1	0.00186916
PF03995.11	Peptidase inhibitor family I36	0	0	0	0	1	0.00146413	0	0	1	0.00111857	0	0	0	0
PF04012.10	PspA/IM30 family	0	0	1	0.00202429	0	0	0	0	0	0	0	0	0	0
PF04014.16	Antidote-toxin recognition MazE, bacterial antitoxin	0	0	0	0	0	0	1	0.0021645	0	0	0	0	0	0
PF04030.12	D-arabinono-1,4-lactone oxidase	0	0	0	0	0	0	1	0.0021645	0	0	0	0	0	0
PF04043.13	Plant invertase/pectin methylesterase inhibitor	0	0	0	0	0	0	0	0	0	0	41	0.0306886	0	0
PF04054.13	CCR4-Not complex component, Not1	0	0	1	0.00202429	0	0	0	0	0	0	0	0	0	0
PF04055.19	Radical SAM superfamily	0	0	0	0	1	0.00146413	0	0	0	0	0	0	0	0
PF04063.12	Domain of unknown function (DUF383)	0	0	0	0	0	0	1	0.0021645	0	0	0	0	0	0
PF04083.14	Partial alpha/beta-hydrolase lipase region	0	0	0	0	0	0	0	0	3	0.0033557	1	0.000748503	1	0.00186916
PF04091.10	Exocyst complex subunit Sec15-like	0	0	0	0	1	0.00146413	0	0	0	0	0	0	0	0
PF04117.10	Mpv17 / PMP22 family	0	0	0	0	1	0.00146413	2	0.004329	0	0	0	0	0	0
PF04121.11	Nuclear pore protein 84 / 107	0	0	0	0	0	0	0	0	0	0	0	0	1	0.00186916
PF04134.10	Protein of unknown function, DUF393	0	0	2	0.00404858	0	0	0	0	0	0	0	0	0	0
PF04137.13	Endoplasmic Reticulum Oxidoreductin 1 (ERO1)	0	0	0	0	1	0.00146413	0	0	0	0	0	0	1	0.00186916
PF04156.12	IncA protein	0	0	1	0.00202429	0	0	0	0	2	0.00223714	0	0	0	0
PF04167.11	Protein of unknown function (DUF402)	0	0	1	0.00202429	0	0	0	0	0	0	0	0	0	0
PF04185.12	Phosphoesterase family	0	0	0	0	0	0	0	0	0	0	3	0.00224551	0	0
PF04193.12	PQ loop repeat	0	0	0	0	0	0	0	0	1	0.00111857	0	0	0	0
PF04194.11	Programmed cell death protein 2, C-terminal putative domain	0	0	0	0	0	0	1	0.0021645	0	0	0	0	0	0
PF04199.11	Putative cyclase	0	0	0	0	0	0	0	0	0	0	3	0.00224551	0	0
PF04212.16	MIT (microtubule interacting and transport) domain	0	0	0	0	0	0	0	0	1	0.00111857	1	0.000748503	0	0
PF04277.11	Oxaloacetate decarboxylase, gamma chain	0	0	0	0	0	0	0	0	0	0	1	0.000748503	0	0
PF04278.10	Tic22-like family	0	0	0	0	0	0	2	0.004329	0	0	0	0	0	0
PF04339.10	Peptidogalycan biosysnthesis/recognition	0	0	0	0	1	0.00146413	0	0	0	0	0	0	0	0
PF04360.10	Serglycin	0	0	0	0	0	0	0	0	0	0	0	0	1	0.00186916
PF04366.10	Las17-binding protein actin regulator	0	0	0	0	0	0	0	0	1	0.00111857	0	0	0	0
PF04398.10	Protein of unknown function, DUF538	0	0	0	0	0	0	0	0	0	0	8	0.00598802	0	0
PF04399.11	Glutaredoxin 2, C terminal domain	0	0	1	0.00202429	0	0	0	0	0	0	0	0	0	0
PF04431.11	Pectate lyase, N terminus	0	0	0	0	0	0	0	0	0	0	2	0.00149701	0	0
PF04450.10	Peptidase of plants and bacteria	0	0	0	0	0	0	0	0	0	0	1	0.000748503	0	0
PF04452.12	RNA methyltransferase	0	0	1	0.00202429	0	0	0	0	0	0	0	0	0	0
PF04488.13	Glycosyltransferase sugar-binding region containing DXD motif	0	0	0	0	0	0	1	0.0021645	0	0	0	0	6	0.011215
PF04505.10	Interferon-induced transmembrane protein	0	0	0	0	0	0	0	0	3	0.0033557	0	0	0	0
PF04554.11	Extensin-like region	0	0	0	0	0	0	0	0	0	0	4	0.00299401	0	0
PF04564.13	U-box domain	0	0	0	0	0	0	0	0	0	0	0	0	1	0.00186916
PF04597.12	Ribophorin I	0	0	0	0	0	0	0	0	0	0	0	0	1	0.00186916
PF04607.15	Region found in RelA / SpoT proteins	0	0	0	0	2	0.00292826	0	0	0	0	0	0	0	0
PF04616.12	Glycosyl hydrolases family 43	0	0	0	0	0	0	0	0	1	0.00111857	0	0	0	0
PF04625.11	DEC-1 protein, N-terminal region	0	0	1	0.00202429	0	0	0	0	0	0	0	0	0	0
PF04641.10	Rtf2 RING-finger	0	0	0	0	0	0	1	0.0021645	0	0	0	0	0	0
PF04654.10	Protein of unknown function, DUF599	0	0	0	0	0	0	0	0	0	0	1	0.000748503	0	0
PF04674.10	Phosphate-induced protein 1 conserved region	0	0	0	0	0	0	0	0	0	0	5	0.00374251	0	0
PF04678.11	Mitochondrial calcium uniporter	0	0	1	0.00202429	0	0	0	0	0	0	0	0	0	0
PF04720.10	PDDEXK-like family of unknown function	0	0	0	0	0	0	0	0	0	0	0	0	2	0.00373832
PF04724.11	Glycosyltransferase family 17	0	0	0	0	1	0.00146413	1	0.0021645	0	0	0	0	0	0
PF04728.11	Lipoprotein leucine-zipper	0	0	0	0	0	0	0	0	0	0	1	0.000748503	0	0
PF04734.11	Neutral/alkaline non-lysosomal ceramidase, N-terminal	0	0	0	0	0	0	0	0	0	0	1	0.000748503	1	0.00186916
PF04772.10	Influenza B matrix protein 2 (BM2)	0	0	0	0	0	0	1	0.0021645	0	0	0	0	0	0
PF04784.12	Protein of unknown function, DUF547	0	0	0	0	2	0.00292826	0	0	0	0	0	0	0	0
PF04800.10	ETC complex I subunit conserved region	0	0	0	0	0	0	0	0	0	0	0	0	1	0.00186916
PF04828.12	Glutathione-dependent formaldehyde-activating enzyme	0	0	0	0	1	0.00146413	0	0	0	0	0	0	0	0
PF04832.10	SOUL heme-binding protein	0	0	0	0	0	0	1	0.0021645	0	0	3	0.00224551	1	0.00186916
PF04833.13	COBRA-like protein	0	0	0	0	0	0	0	0	0	0	5	0.00374251	0	0
PF04862.10	Protein of unknown function (DUF642)	0	0	0	0	0	0	0	0	0	0	5	0.00374251	0	0
PF04884.12	Vitamin B6 photo-protection and homoeostasis	0	0	0	0	0	0	1	0.0021645	0	0	0	0	0	0
PF04885.11	Stigma-specific protein, Stig1	0	0	0	0	0	0	0	0	0	0	1	0.000748503	0	0
PF04895.10	Archaeal Nre, C-terminal	0	0	0	0	0	0	1	0.0021645	0	0	0	0	0	0
PF04902.10	Conserved region in Nab1	0	0	0	0	1	0.00146413	0	0	0	0	0	0	0	0
PF04909.12	Amidohydrolase	0	0	0	0	0	0	1	0.0021645	0	0	0	0	0	0
PF04916.11	Phospholipase B	0	0	0	0	0	0	0	0	0	0	0	0	1	0.00186916
PF04930.13	FUN14 family	0	0	0	0	2	0.00292826	1	0.0021645	0	0	0	0	0	0
PF04954.11	Siderophore-interacting protein	0	0	0	0	1	0.00146413	0	0	0	0	0	0	0	0
PF04981.11	NMD3 family	0	0	0	0	0	0	0	0	1	0.00111857	0	0	0	0
PF04984.12	Phage tail sheath protein	0	0	0	0	0	0	0	0	1	0.00111857	0	0	0	0
PF04991.11	LicD family	0	0	0	0	0	0	0	0	1	0.00111857	0	0	0	0
PF05021.13	NPL4 family	0	0	0	0	0	0	1	0.0021645	0	0	0	0	0	0
PF05050.10	Methyltransferase FkbM domain	0	0	0	0	0	0	0	0	0	0	0	0	6	0.011215
PF05086.10	Dictyostelium (Slime Mold) REP protein	0	0	0	0	1	0.00146413	0	0	0	0	0	0	1	0.00186916
PF05089.10	Alpha-N-acetylglucosaminidase (NAGLU) tim-barrel domain	0	0	0	0	0	0	0	0	0	0	1	0.000748503	0	0
PF05092.10	Per os infectivity	0	0	0	0	1	0.00146413	0	0	0	0	0	0	0	0
PF05096.10	Glutamine cyclotransferase	0	0	0	0	0	0	0	0	1	0.00111857	0	0	0	0
PF05097.10	Protein of unknown function (DUF688)	0	0	0	0	0	0	0	0	0	0	1	0.000748503	0	0
PF05110.11	AF-4 proto-oncoprotein	0	0	0	0	0	0	0	0	0	0	0	0	1	0.00186916
PF05118.13	Aspartyl/Asparaginyl beta-hydroxylase	0	0	0	0	1	0.00146413	0	0	0	0	0	0	0	0
PF05163.10	DinB family	0	0	0	0	0	0	0	0	0	0	0	0	1	0.00186916
PF05173.12	Dihydrodipicolinate reductase, C-terminus	0	0	0	0	1	0.00146413	0	0	0	0	0	0	0	0
PF05184.13	Saposin-like type B, region 1	0	0	0	0	0	0	0	0	0	0	1	0.000748503	0	0
PF05188.15	MutS domain II	0	0	0	0	0	0	0	0	0	0	1	0.000748503	0	0
PF05196.11	PTN/MK heparin-binding protein family, N-terminal domain	0	0	0	0	0	0	0	0	1	0.00111857	0	0	0	0
PF05278.10	Arabidopsis phospholipase-like protein (PEARLI 4)	0	0	0	0	0	0	1	0.0021645	0	0	0	0	0	0
PF05298.9	Bombinin	0	0	0	0	0	0	0	0	0	0	1	0.000748503	0	0
PF05300.9	Protein of unknown function (DUF737)	0	0	0	0	0	0	0	0	0	0	0	0	1	0.00186916
PF05336.11	L-rhamnose mutarotase	0	0	0	0	0	0	0	0	2	0.00223714	0	0	0	0
PF05345.10	Putative Ig domain	0	0	1	0.00202429	0	0	0	0	0	0	0	0	0	0
PF05355.9	Apolipoprotein C-II	0	0	0	0	0	0	0	0	0	0	0	0	1	0.00186916
PF05372.9	Delta lysin family	0	0	0	0	0	0	1	0.0021645	0	0	0	0	0	0
PF05453.10	BmTXKS1/BmP02 toxin family	0	0	0	0	0	0	0	0	0	0	1	0.000748503	0	0
PF05467.9	Herpesvirus glycoprotein U47	0	0	1	0.00202429	0	0	0	0	0	0	0	0	0	0
PF05473.10	UL45 protein, carbohydrate-binding C-type lectin-like	0	0	0	0	0	0	0	0	0	0	1	0.000748503	1	0.00186916
PF05488.11	PAAR motif	0	0	0	0	1	0.00146413	0	0	0	0	0	0	0	0
PF05498.9	Rapid ALkalinization Factor (RALF)	0	0	0	0	0	0	0	0	0	0	11	0.00823353	0	0
PF05547.9	Immune inhibitor A peptidase M6	0	0	0	0	0	0	1	0.0021645	0	0	0	0	0	0
PF05548.9	Gametolysin peptidase M11	0	0	0	0	0	0	0	0	0	0	0	0	19	0.035514
PF05572.11	Pregnancy-associated plasma protein-A	0	0	0	0	0	0	1	0.0021645	0	0	0	0	0	0
PF05592.9	Bacterial alpha-L-rhamnosidase	0	0	0	0	0	0	0	0	2	0.00223714	0	0	0	0
PF05603.10	Protein of unknown function (DUF775)	0	0	0	0	0	0	0	0	0	0	0	0	1	0.00186916
PF05617.9	Prolamin-like	0	0	0	0	0	0	0	0	0	0	30	0.0224551	0	0
PF05627.9	Cleavage site for pathogenic type III effector avirulence factor Avr	0	0	0	0	0	0	1	0.0021645	0	0	0	0	0	0
PF05630.9	Necrosis inducing protein (NPP1)	0	0	0	0	0	0	0	0	12	0.0134228	0	0	0	0
PF05637.10	galactosyl transferase GMA12/MNN10 family	0	0	0	0	0	0	1	0.0021645	0	0	0	0	0	0
PF05642.9	Sporozoite P67 surface antigen	0	0	0	0	0	0	1	0.0021645	1	0.00111857	0	0	0	0
PF05649.11	Peptidase family M13	0	0	0	0	0	0	0	0	2	0.00223714	0	0	0	0
PF05686.10	Glycosyl transferase family 90	0	0	0	0	0	0	0	0	0	0	0	0	25	0.046729
PF05697.11	Bacterial trigger factor protein (TF)	0	0	0	0	1	0.00146413	2	0.004329	0	0	0	0	0	0
PF05708.10	Permuted papain-like amidase enzyme, YaeF/YiiX, C92 family	0	0	0	0	0	0	0	0	1	0.00111857	0	0	0	0
PF05724.9	Thiopurine S-methyltransferase (TPMT)	0	0	0	0	0	0	1	0.0021645	0	0	0	0	0	0
PF05749.9	Rubella membrane glycoprotein E2	0	0	0	0	0	0	1	0.0021645	0	0	0	0	0	0
PF05753.12	Translocon-associated protein beta (TRAPB)	0	0	0	0	0	0	0	0	0	0	0	0	1	0.00186916
PF05757.9	Oxygen evolving enhancer protein 3 (PsbQ)	0	0	0	0	0	0	1	0.0021645	0	0	0	0	0	0
PF05761.12	5' nucleotidase family	0	0	0	0	0	0	1	0.0021645	0	0	0	0	0	0
PF05764.11	YL1 nuclear protein	0	0	0	0	0	0	0	0	1	0.00111857	0	0	0	0
PF05768.12	Glutaredoxin-like domain (DUF836)	0	0	0	0	0	0	1	0.0021645	0	0	0	0	0	0
PF05787.11	Bacterial protein of unknown function (DUF839)	0	0	0	0	0	0	1	0.0021645	0	0	0	0	0	0
PF05887.9	Procyclic acidic repetitive protein (PARP)	0	0	0	0	0	0	1	0.0021645	0	0	0	0	3	0.00560748
PF05903.12	PPPDE putative peptidase domain	0	0	0	0	1	0.00146413	0	0	0	0	0	0	0	0
PF05938.9	Plant self-incompatibility protein S1	0	0	0	0	0	0	0	0	0	0	23	0.0172156	0	0
PF05958.9	tRNA (Uracil-5-)-methyltransferase	0	0	0	0	1	0.00146413	0	0	0	0	0	0	0	0
PF05961.9	Chordopoxvirus A13L protein	0	0	0	0	0	0	0	0	0	0	1	0.000748503	0	0
PF06003.10	Survival motor neuron protein (SMN)	0	0	0	0	1	0.00146413	0	0	0	0	0	0	0	0
PF06012.10	Domain of Unknown Function (DUF908)	0	0	0	0	0	0	0	0	1	0.00111857	0	0	0	0
PF06016.9	Reovirus core-spike protein lambda-2 (L2)	0	0	2	0.00404858	0	0	0	0	0	0	0	0	0	0
PF06035.9	Bacterial transglutaminase-like cysteine proteinase BTLCP	0	0	0	0	0	0	1	0.0021645	0	0	0	0	0	0
PF06045.9	Rhamnogalacturonate lyase family	0	0	0	0	0	0	0	0	0	0	2	0.00149701	0	0
PF06071.11	Protein of unknown function (DUF933)	0	0	0	0	1	0.00146413	0	0	0	0	0	0	0	0
PF06075.10	Plant protein of unknown function (DUF936)	0	0	0	0	0	0	0	0	0	0	1	0.000748503	0	0
PF06094.10	Gamma-glutamyl cyclotransferase, AIG2-like	0	0	1	0.00202429	1	0.00146413	0	0	0	0	0	0	0	0
PF06101.9	Plant protein of unknown function (DUF946)	0	0	0	0	0	0	0	0	0	0	2	0.00149701	0	0
PF06110.9	Eukaryotic protein of unknown function (DUF953)	0	0	0	0	0	0	0	0	0	0	0	0	1	0.00186916
PF06131.9	Schizosaccharomyces pombe repeat of unknown function (DUF963)	0	0	0	0	0	0	0	0	1	0.00111857	0	0	0	0
PF06228.11	Haem utilisation ChuX/HutX	0	0	1	0.00202429	0	0	0	0	0	0	0	0	0	0
PF06232.9	Embryo-specific protein 3, (ATS3)	0	0	0	0	0	0	0	0	0	0	3	0.00224551	0	0
PF06247.9	Pvs28 EGF domain	0	0	0	0	1	0.00146413	0	0	0	0	1	0.000748503	0	0
PF06267.10	Family of unknown function (DUF1028)	0	0	0	0	0	0	1	0.0021645	0	0	0	0	0	0
PF06325.11	Ribosomal protein L11 methyltransferase (PrmA)	0	0	0	0	1	0.00146413	0	0	0	0	1	0.000748503	0	0
PF06333.10	Mediator complex subunit 13 C-terminal	0	0	0	0	1	0.00146413	0	0	0	0	0	0	0	0
PF06340.9	Vibrio cholerae toxin co-regulated pilus biosynthesis protein F	0	0	0	0	0	0	1	0.0021645	0	0	0	0	0	0
PF06346.10	Formin Homology Region 1	0	0	0	0	0	0	0	0	5	0.00559284	1	0.000748503	0	0
PF06360.9	Euplotes raikovi mating pheromone	0	0	0	0	0	0	0	0	1	0.00111857	0	0	0	0
PF06396.9	Angiotensin II, type I receptor-associated protein (AGTRAP)	0	0	0	0	0	0	0	0	0	0	0	0	1	0.00186916
PF06398.9	Integral peroxisomal membrane peroxin	0	0	0	0	1	0.00146413	0	0	0	0	0	0	0	0
PF06404.10	Phytosulfokine precursor protein (PSK)	0	0	0	0	0	0	0	0	0	0	4	0.00299401	0	0
PF06415.11	BPG-independent PGAM N-terminus (iPGM_N)	0	0	0	0	0	0	0	0	1	0.00111857	0	0	0	0
PF06452.9	Carbohydrate family 9 binding domain-like	0	0	0	0	0	0	0	0	1	0.00111857	0	0	0	0
PF06455.9	NADH dehydrogenase subunit 5 C-terminus	0	0	0	0	0	0	0	0	1	0.00111857	0	0	0	0
PF06479.10	Ribonuclease 2-5A	0	0	0	0	0	0	0	0	0	0	1	0.000748503	0	0
PF06485.9	Protein of unknown function (DUF1092)	0	0	1	0.00202429	0	0	0	0	0	0	0	0	0	0
PF06495.9	Fruit fly transformer protein	0	0	0	0	0	0	0	0	1	0.00111857	0	0	0	0
PF06521.9	PAR1 protein	0	0	0	0	0	0	0	0	0	0	2	0.00149701	0	0
PF06596.9	Photosystem II reaction centre X protein (PsbX)	0	0	0	0	0	0	0	0	1	0.00111857	0	0	0	0
PF06602.12	Myotubularin-like phosphatase domain	0	0	0	0	0	0	0	0	1	0.00111857	0	0	0	0
PF06607.9	Prokineticin	0	0	0	0	0	0	0	0	0	0	1	0.000748503	0	0
PF06675.9	Protein of unknown function (DUF1177)	0	0	0	0	0	0	0	0	1	0.00111857	0	0	0	0
PF06682.10	SOCE-associated regulatory factor of calcium homoeostasis	0	0	1	0.00202429	1	0.00146413	0	0	0	0	0	0	0	0
PF06701.11	Mib_herc2	0	0	0	0	0	0	0	0	0	0	0	0	1	0.00186916
PF06721.9	Protein of unknown function (DUF1204)	0	0	0	0	0	0	0	0	0	0	13	0.00973054	0	0
PF06743.13	FAST kinase-like protein, subdomain 1	0	0	0	0	1	0.00146413	0	0	0	0	0	0	0	0
PF06746.9	Protein of unknown function (DUF1216)	0	0	0	0	0	0	0	0	0	0	7	0.00523952	0	0
PF06830.9	Root cap	0	0	0	0	0	0	0	0	0	0	2	0.00149701	0	0
PF06832.10	Penicillin-Binding Protein C-terminus Family	0	0	0	0	0	0	1	0.0021645	0	0	0	0	0	0
PF06838.9	Methionine gamma-lyase	0	0	0	0	1	0.00146413	0	0	0	0	0	0	0	0
PF06852.10	Protein of unknown function (DUF1248)	0	0	0	0	0	0	0	0	1	0.00111857	0	0	0	0
PF06856.9	Protein of unknown function (DUF1251)	0	0	0	0	0	0	1	0.0021645	0	0	0	0	0	0
PF06863.10	Protein of unknown function (DUF1254)	0	0	0	0	0	0	0	0	0	0	0	0	2	0.00373832
PF06876.10	Plant self-incompatibility response (SCRL) protein	0	0	0	0	0	0	0	0	0	0	15	0.0112275	0	0
PF06916.11	Protein of unknown function (DUF1279)	0	0	0	0	1	0.00146413	0	0	0	0	0	0	0	0
PF06925.9	Monogalactosyldiacylglycerol (MGDG) synthase	0	0	0	0	1	0.00146413	1	0.0021645	0	0	0	0	0	0
PF06951.9	Group XII secretory phospholipase A2 precursor (PLA2G12)	0	0	0	0	0	0	1	0.0021645	2	0.00223714	0	0	0	0
PF06954.9	Resistin	0	0	1	0.00202429	0	0	0	0	0	0	0	0	0	0
PF06990.9	Galactose-3-O-sulfotransferase	0	0	2	0.00404858	2	0.00292826	0	0	0	0	0	0	1	0.00186916
PF06999.10	Sucrase/ferredoxin-like	0	0	0	0	1	0.00146413	0	0	0	0	0	0	0	0
PF07010.10	Endomucin	0	0	0	0	0	0	0	0	1	0.00111857	0	0	0	0
PF07037.9	Putative transcription regulator (DUF1323)	0	0	0	0	0	0	0	0	1	0.00111857	0	0	0	0
PF07047.10	Optic atrophy 3 protein (OPA3)	0	0	1	0.00202429	0	0	0	0	0	0	1	0.000748503	0	0
PF07081.9	Protein of unknown function (DUF1349)	0	0	0	0	0	0	2	0.004329	0	0	0	0	0	0
PF07085.10	DRTGG domain	0	0	1	0.00202429	0	0	0	0	0	0	0	0	0	0
PF07123.10	Photosystem II reaction centre W protein (PsbW)	0	0	0	0	1	0.00146413	0	0	0	0	0	0	0	0
PF07127.9	Late nodulin protein	0	0	0	0	0	0	0	0	0	0	6	0.00449102	0	0
PF07137.9	VDE lipocalin domain	0	0	1	0.00202429	1	0.00146413	0	0	0	0	0	0	0	0
PF07139.9	Protein of unknown function (DUF1387)	0	0	0	0	1	0.00146413	0	0	0	0	0	0	0	0
PF07156.12	Prenylcysteine lyase	0	0	1	0.00202429	1	0.00146413	1	0.0021645	0	0	1	0.000748503	0	0
PF07172.9	Glycine rich protein family	0	0	0	0	0	0	2	0.004329	2	0.00223714	5	0.00374251	0	0
PF07174.9	Fibronectin-attachment protein (FAP)	0	0	0	0	0	0	1	0.0021645	0	0	0	0	0	0
PF07218.9	Rhoptry-associated protein 1 (RAP-1)	0	0	0	0	0	0	1	0.0021645	0	0	0	0	0	0
PF07222.10	Proacrosin binding protein sp32	0	0	0	0	0	0	0	0	1	0.00111857	0	0	0	0
PF07250.9	Glyoxal oxidase N-terminus	0	0	0	0	0	0	0	0	0	0	2	0.00149701	1	0.00186916
PF07265.9	Tapetum specific protein TAP35/TAP44	0	0	0	0	0	0	0	0	0	0	1	0.000748503	0	0
PF07333.10	S locus-related glycoprotein 1 binding pollen coat protein (SLR1-BP)	0	0	0	0	0	0	0	0	0	0	17	0.0127246	0	0
PF07393.9	Exocyst complex component Sec10	0	0	0	0	0	0	0	0	0	0	0	0	1	0.00186916
PF07406.9	NICE-3 protein	0	0	1	0.00202429	0	0	0	0	0	0	0	0	0	0
PF07423.9	Protein of unknown function (DUF1510)	0	0	0	0	0	0	1	0.0021645	0	0	0	0	0	0
PF07452.10	CHRD domain	0	0	0	0	0	0	0	0	0	0	0	0	2	0.00373832
PF07466.9	Protein of unknown function (DUF1517)	0	0	0	0	1	0.00146413	0	0	0	0	0	0	0	0
PF07519.9	Tannase and feruloyl esterase	0	0	0	0	0	0	0	0	1	0.00111857	0	0	0	0
PF07534.14	TLD	0	0	0	0	1	0.00146413	1	0.0021645	0	0	0	0	0	0
PF07537.9	CamS sex pheromone cAM373 precursor	0	0	0	0	0	0	0	0	1	0.00111857	0	0	0	0
PF07544.11	RNA polymerase II transcription mediator complex subunit 9	0	0	0	0	0	0	0	0	1	0.00111857	0	0	0	0
PF07562.12	Nine Cysteines Domain of family 3 GPCR	0	0	0	0	0	0	0	0	0	0	0	0	1	0.00186916
PF07595.10	Planctomycete extracellular	0	0	0	0	0	0	0	0	2	0.00223714	0	0	0	0
PF07609.9	Protein of unknown function (DUF1572)	0	0	0	0	0	0	0	0	1	0.00111857	0	0	0	0
PF07647.15	SAM domain (Sterile alpha motif)	0	0	0	0	0	0	0	0	1	0.00111857	0	0	0	0
PF07648.13	Kazal-type serine protease inhibitor domain	0	0	0	0	0	0	0	0	12	0.0134228	0	0	2	0.00373832
PF07651.14	ANTH domain	0	0	0	0	0	0	1	0.0021645	0	0	0	0	0	0
PF07676.10	WD40-like Beta Propeller Repeat	0	0	0	0	0	0	0	0	0	0	2	0.00149701	0	0
PF07689.10	KaiB domain	0	0	0	0	0	0	1	0.0021645	0	0	0	0	0	0
PF07691.10	PA14 domain	0	0	0	0	0	0	0	0	2	0.00223714	0	0	0	0
PF07692.9	Low iron-inducible periplasmic protein	0	0	0	0	1	0.00146413	0	0	0	0	0	0	1	0.00186916
PF07707.13	BTB And C-terminal Kelch	0	0	0	0	0	0	0	0	0	0	0	0	1	0.00186916
PF07716.13	Basic region leucine zipper	0	0	0	0	0	0	0	0	1	0.00111857	0	0	0	0
PF07724.12	AAA domain (Cdc48 subfamily)	0	0	0	0	0	0	0	0	0	0	0	0	1	0.00186916
PF07727.12	Reverse transcriptase (RNA-dependent DNA polymerase)	0	0	1	0.00202429	0	0	0	0	0	0	0	0	0	0
PF07728.12	AAA domain (dynein-related subfamily)	0	0	0	0	0	0	0	0	1	0.00111857	0	0	0	0
PF07732.13	Multicopper oxidase	0	0	0	0	0	0	0	0	1	0.00111857	6	0.00449102	0	0
PF07745.11	Glycosyl hydrolase family 53	0	0	0	0	0	0	0	0	2	0.00223714	0	0	0	0
PF07748.11	Glycosyl hydrolases family 38 C-terminal domain	0	0	0	0	0	0	0	0	0	0	2	0.00149701	0	0
PF07774.11	Protein of unknown function (DUF1620)	0	0	1	0.00202429	0	0	0	0	1	0.00111857	0	0	0	0
PF07792.10	Docking domain of Afi1 for Arf3 in vesicle trafficking	0	0	0	0	0	0	0	0	0	0	0	0	1	0.00186916
PF07820.10	TraC-like protein	0	0	0	0	0	0	0	0	0	0	0	0	1	0.00186916
PF07828.10	PA-IL-like protein	0	0	1	0.00202429	0	0	0	0	0	0	0	0	0	0
PF07883.9	Cupin domain	0	0	0	0	0	0	0	0	0	0	1	0.000748503	4	0.00747664
PF07885.14	Ion channel	0	0	1	0.00202429	0	0	0	0	0	0	0	0	0	0
PF07889.10	Protein of unknown function (DUF1664)	0	0	0	0	0	0	0	0	0	0	0	0	1	0.00186916
PF07892.9	Protein of unknown function (DUF1667)	0	0	0	0	1	0.00146413	0	0	0	0	0	0	0	0
PF07942.10	N2227-like protein	0	0	0	0	0	0	1	0.0021645	0	0	0	0	0	0
PF07946.12	Protein of unknown function (DUF1682)	0	0	0	0	0	0	0	0	0	0	2	0.00149701	0	0
PF07983.11	X8 domain	0	0	0	0	0	0	1	0.0021645	0	0	21	0.0157186	0	0
PF07992.12	Pyridine nucleotide-disulphide oxidoreductase	0	0	2	0.00404858	3	0.00439239	2	0.004329	0	0	1	0.000748503	0	0
PF07995.9	Glucose / Sorbosone dehydrogenase	0	0	3	0.00607287	1	0.00146413	0	0	0	0	2	0.00149701	0	0
PF08001.9	CMV US	0	0	0	0	0	0	0	0	1	0.00111857	0	0	0	0
PF08007.10	Cupin superfamily protein	0	0	0	0	2	0.00292826	0	0	0	0	0	0	0	0
PF08030.10	Ferric reductase NAD binding domain	0	0	0	0	0	0	0	0	1	0.00111857	0	0	0	0
PF08031.10	Berberine and berberine like	0	0	0	0	0	0	0	0	0	0	1	0.000748503	0	0
PF08034.9	Trematode eggshell synthesis protein	0	0	0	0	0	0	0	0	2	0.00223714	0	0	0	0
PF08077.9	Chloramphenicol resistance gene leader peptide	0	0	1	0.00202429	0	0	0	0	0	0	0	0	0	0
PF08082.9	PRO8NT (NUC069), PrP8 N-terminal domain	0	0	0	0	0	0	1	0.0021645	0	0	0	0	0	0
PF08083.9	PROCN (NUC071) domain	0	0	0	0	0	0	1	0.0021645	0	0	0	0	0	0
PF08123.11	Histone methylation protein DOT1	0	0	0	0	0	0	2	0.004329	0	0	0	0	0	0
PF08141.10	Small acid-soluble spore protein H family	0	0	0	0	1	0.00146413	0	0	0	0	0	0	0	0
PF08148.10	DSHCT (NUC185) domain	0	0	0	0	0	0	0	0	0	0	0	0	1	0.00186916
PF08152.10	GUCT (NUC152) domain	0	0	0	0	0	0	1	0.0021645	0	0	0	0	0	0
PF08212.10	Lipocalin-like domain	0	0	0	0	1	0.00146413	0	0	0	0	0	0	0	0
PF08226.9	Domain of unknown function (DUF1720)	0	0	0	0	0	0	0	0	0	0	1	0.000748503	0	0
PF08238.10	Sel1 repeat	0	0	1	0.00202429	1	0.00146413	0	0	1	0.00111857	1	0.000748503	1	0.00186916
PF08245.10	Mur ligase middle domain	0	0	0	0	0	0	0	0	0	0	0	0	2	0.00373832
PF08263.10	Leucine rich repeat N-terminal domain	0	0	0	0	0	0	0	0	0	0	1	0.000748503	0	0
PF08265.9	YL1 nuclear protein C-terminal domain	0	0	0	0	1	0.00146413	0	0	0	0	0	0	0	0
PF08268.10	F-box associated domain	0	0	0	0	0	0	0	0	0	0	1	0.000748503	0	0
PF08276.9	PAN-like domain	0	0	0	0	0	0	0	0	0	0	0	0	1	0.00186916
PF08293.9	Mitochondrial ribosomal subunit S27	0	0	0	0	0	0	0	0	0	0	0	0	1	0.00186916
PF08309.9	LVIVD repeat	0	0	0	0	0	0	3	0.00649351	0	0	0	0	0	0
PF08311.10	Mad3/BUB1 homology region 1	0	0	0	0	0	0	0	0	3	0.0033557	0	0	0	0
PF08314.9	Secretory pathway protein Sec39	0	0	0	0	0	0	0	0	0	0	0	0	1	0.00186916
PF08317.9	Spc7 kinetochore protein	0	0	1	0.00202429	0	0	0	0	0	0	0	0	0	0
PF08320.10	PIG-X / PBN1	0	0	0	0	0	0	0	0	1	0.00111857	0	0	0	0
PF08332.8	Calcium/calmodulin dependent protein kinase II association domain	0	0	0	0	0	0	0	0	0	0	0	0	1	0.00186916
PF08347.9	N-terminal CTNNB1 binding	0	0	1	0.00202429	0	0	0	0	1	0.00111857	0	0	0	0
PF08392.10	FAE1/Type III polyketide synthase-like protein	0	0	0	0	0	0	0	0	0	0	2	0.00149701	0	0
PF08417.10	Pheophorbide a oxygenase	0	0	1	0.00202429	1	0.00146413	0	0	0	0	0	0	0	0
PF08428.8	Rib/alpha-like repeat	0	0	0	0	1	0.00146413	0	0	0	0	0	0	0	0
PF08475.8	Viral capsid protein 91 N-terminal	0	0	0	0	0	0	1	0.0021645	0	0	0	0	0	0
PF08520.8	Fungal protein of unknown function (DUF1748)	0	0	0	0	0	0	0	0	1	0.00111857	0	0	2	0.00373832
PF08534.8	Redoxin	0	0	0	0	1	0.00146413	0	0	0	0	0	0	0	0
PF08543.10	Phosphomethylpyrimidine kinase	0	0	0	0	1	0.00146413	0	0	0	0	0	0	0	0
PF08562.8	Crisp	0	0	0	0	0	0	1	0.0021645	0	0	0	0	0	0
PF08571.8	Yos1-like	0	0	0	0	0	0	0	0	0	0	2	0.00149701	0	0
PF08608.10	Wyosine base formation	0	0	0	0	0	0	0	0	1	0.00111857	0	0	0	0
PF08613.9	Cyclin	0	0	0	0	1	0.00146413	0	0	0	0	0	0	0	0
PF08614.9	Autophagy protein 16 (ATG16)	0	0	0	0	1	0.00146413	0	0	0	0	0	0	1	0.00186916
PF08633.8	Rox3 mediator complex subunit	0	0	0	0	0	0	1	0.0021645	0	0	0	0	0	0
PF08637.8	ATP synthase regulation protein NCA2	0	0	0	0	1	0.00146413	0	0	0	0	0	0	0	0
PF08693.8	Transmembrane alpha-helix domain	0	0	0	0	1	0.00146413	0	0	0	0	0	0	0	0
PF08699.8	Argonaute linker 1 domain	0	0	0	0	0	0	0	0	1	0.00111857	0	0	0	0
PF08718.9	Glycolipid transfer protein (GLTP)	0	0	0	0	0	0	2	0.004329	0	0	0	0	0	0
PF08721.9	TnsA endonuclease C terminal	0	0	0	0	1	0.00146413	0	0	0	0	0	0	0	0
PF08774.9	VRR-NUC domain	0	0	0	0	0	0	0	0	0	0	0	0	1	0.00186916
PF08802.8	Cytochrome B6-F complex Fe-S subunit	0	0	0	0	0	0	0	0	1	0.00111857	0	0	1	0.00186916
PF08811.9	Protein of unknown function (DUF1800)	0	0	0	0	0	0	4	0.00865801	0	0	0	0	0	0
PF08856.9	Protein of unknown function (DUF1826)	0	0	1	0.00202429	0	0	0	0	0	0	0	0	0	0
PF08863.8	YolD-like protein	0	0	0	0	0	0	0	0	0	0	0	0	1	0.00186916
PF08888.9	HopJ type III effector protein	0	0	0	0	0	0	1	0.0021645	0	0	0	0	0	0
PF08947.8	BPS (Between PH and SH2)	0	0	0	0	1	0.00146413	0	0	0	0	0	0	0	0
PF08964.8	Beta/Gamma crystallin	0	0	0	0	0	0	0	0	1	0.00111857	0	0	0	0
PF08996.8	DNA Polymerase alpha zinc finger	0	0	0	0	0	0	1	0.0021645	0	0	0	0	0	0
PF09010.8	Anti-Sigma Factor A	0	0	0	0	0	0	0	0	1	0.00111857	0	0	0	0
PF09070.9	PFU (PLAA family ubiquitin binding)	0	0	1	0.00202429	0	0	0	0	1	0.00111857	0	0	0	0
PF09073.8	BUD22	0	0	0	0	1	0.00146413	0	0	0	0	0	0	0	0
PF09074.8	Mer2	0	0	0	0	0	0	0	0	0	0	0	0	1	0.00186916
PF09087.9	Cyclomaltodextrinase, N-terminal	0	0	0	0	0	0	0	0	0	0	0	0	1	0.00186916
PF09090.9	MIF4G like	0	0	0	0	1	0.00146413	0	0	0	0	0	0	0	0
PF09096.8	Baseplate structural protein, domain 2	0	0	0	0	0	0	0	0	1	0.00111857	0	0	0	0
PF09101.8	Exotoxin A binding	0	0	0	0	0	0	0	0	0	0	1	0.000748503	0	0
PF09118.9	Domain of unknown function (DUF1929)	0	0	0	0	0	0	0	0	0	0	0	0	5	0.00934579
PF09119.8	SicP binding	0	0	0	0	0	0	0	0	5	0.00559284	0	0	0	0
PF09168.8	X-Prolyl dipeptidyl aminopeptidase PepX, N-terminal	0	0	0	0	0	0	0	0	2	0.00223714	0	0	0	0
PF09180.9	Prolyl-tRNA synthetase, C-terminal	0	0	0	0	0	0	0	0	0	0	2	0.00149701	0	0
PF09253.8	Pollen allergen ole e 6	0	0	0	0	0	0	1	0.0021645	0	0	0	0	0	0
PF09258.8	Glycosyl transferase family 64 domain	0	0	0	0	0	0	0	0	0	0	1	0.000748503	0	0
PF09265.8	Cytokinin dehydrogenase 1, FAD and cytokinin binding	0	0	0	0	0	0	0	0	0	0	1	0.000748503	0	0
PF09273.9	Rubisco LSMT substrate-binding	0	0	1	0.00202429	1	0.00146413	0	0	1	0.00111857	0	0	0	0
PF09280.9	XPC-binding domain	0	0	0	0	0	0	0	0	1	0.00111857	0	0	0	0
PF09284.8	Rhamnogalacturonan lyase B, N-terminal	0	0	0	0	0	0	0	0	3	0.0033557	0	0	0	0
PF09329.9	Primase zinc finger	0	0	0	0	0	0	0	0	1	0.00111857	0	0	0	0
PF09334.9	tRNA synthetases class I (M)	0	0	0	0	0	0	1	0.0021645	0	0	0	0	0	0
PF09348.8	Domain of unknown function (DUF1990)	0	0	0	0	2	0.00292826	0	0	0	0	0	0	0	0
PF09349.8	OHCU decarboxylase	0	0	0	0	0	0	1	0.0021645	1	0.00111857	0	0	0	0
PF09353.8	Domain of unknown function (DUF1995)	0	0	2	0.00404858	3	0.00439239	2	0.004329	0	0	0	0	0	0
PF09403.8	Adhesion protein FadA	0	0	0	0	0	0	1	0.0021645	0	0	0	0	0	0
PF09423.8	PhoD-like phosphatase	0	0	0	0	0	0	1	0.0021645	0	0	0	0	1	0.00186916
PF09436.8	Domain of unknown function (DUF2016)	0	0	0	0	0	0	0	0	1	0.00111857	0	0	0	0
PF09457.8	FIP domain	0	0	0	0	0	0	1	0.0021645	0	0	0	0	0	0
PF09461.8	Phytotoxin PcF protein	0	0	0	0	0	0	0	0	6	0.00671141	0	0	0	0
PF09467.8	Hypothetical protein Yopt	0	0	0	0	0	0	0	0	0	0	2	0.00149701	0	0
PF09472.8	Tetrahydromethanopterin S-methyltransferase, F subunit (MtrF)	0	0	0	0	0	0	0	0	0	0	1	0.000748503	0	0
PF09507.8	DNA polymerase subunit Cdc27	0	0	0	0	1	0.00146413	0	0	1	0.00111857	0	0	0	0
PF09606.8	ARC105 or Med15 subunit of Mediator complex non-fungal	0	0	0	0	0	0	0	0	0	0	0	0	1	0.00186916
PF09716.8	Malarial early transcribed membrane protein (ETRAMP)	0	0	0	0	0	0	1	0.0021645	0	0	1	0.000748503	0	0
PF09718.8	Lambda phage tail tape-measure protein (Tape_meas_lam_C)	0	0	0	0	1	0.00146413	0	0	0	0	0	0	0	0
PF09724.7	Uncharacterized conserved protein (DUF2036)	0	0	0	0	0	0	0	0	1	0.00111857	0	0	0	0
PF09729.7	Gti1/Pac2 family	0	0	0	0	0	0	1	0.0021645	0	0	0	0	0	0
PF09756.7	DDRGK domain	0	0	0	0	0	0	1	0.0021645	0	0	0	0	0	0
PF09773.7	Meckelin (Transmembrane protein 67)	0	0	0	0	0	0	1	0.0021645	0	0	0	0	0	0
PF09784.7	Mitochondrial ribosomal protein L31	0	0	0	0	0	0	0	0	1	0.00111857	0	0	0	0
PF09787.7	Golgin subfamily A member 5	0	0	0	0	0	0	1	0.0021645	0	0	0	0	0	0
PF09891.7	Uncharacterized protein conserved in archaea (DUF2118)	0	0	1	0.00202429	0	0	0	0	0	0	0	0	0	0
PF09912.7	Uncharacterized protein conserved in bacteria (DUF2141)	0	0	0	0	1	0.00146413	0	0	0	0	0	0	0	0
PF09949.7	Uncharacterized conserved protein (DUF2183)	0	0	0	0	0	0	1	0.0021645	0	0	0	0	0	0
PF10039.7	Predicted integral membrane protein (DUF2275)	0	0	0	0	0	0	0	0	1	0.00111857	0	0	0	0
PF10127.7	Predicted nucleotidyltransferase	0	0	1	0.00202429	1	0.00146413	0	0	0	0	0	0	0	0
PF10129.7	OpgC protein	0	0	0	0	0	0	0	0	2	0.00223714	0	0	0	0
PF10173.7	Mitochondrial K+-H+ exchange-related	0	0	0	0	0	0	0	0	1	0.00111857	0	0	0	0
PF10175.7	M-phase phosphoprotein 6	0	0	0	0	0	0	1	0.0021645	0	0	0	0	0	0
PF10185.7	Chaperone for wingless signalling and trafficking of LDL receptor	0	0	0	0	1	0.00146413	0	0	0	0	0	0	0	0
PF10234.7	Clusterin-associated protein-1	0	0	0	0	0	0	0	0	0	0	0	0	1	0.00186916
PF10241.7	Uncharacterized conserved protein	0	0	0	0	1	0.00146413	0	0	0	0	0	0	0	0
PF10243.7	Microtubule-binding protein MIP-T3	0	0	1	0.00202429	0	0	1	0.0021645	0	0	0	0	0	0
PF10246.7	Mitochondrial ribosomal protein MRP-S35	0	0	1	0.00202429	0	0	0	0	0	0	0	0	0	0
PF10262.7	Rdx family	0	0	0	0	1	0.00146413	0	0	0	0	2	0.00149701	0	0
PF10275.7	Peptidase C65 Otubain	0	0	0	0	0	0	0	0	0	0	0	0	1	0.00186916
PF10282.7	Lactonase, 7-bladed beta-propeller	0	0	0	0	1	0.00146413	0	0	1	0.00111857	0	0	1	0.00186916
PF10287.7	Putative TOS1-like glycosyl hydrolase (DUF2401)	0	0	0	0	0	0	0	0	5	0.00559284	0	0	0	0
PF10294.7	Lysine methyltransferase	0	0	0	0	0	0	0	0	0	0	0	0	2	0.00373832
PF10295.7	Uncharacterised protein (DUF2406)	0	0	0	0	1	0.00146413	0	0	0	0	0	0	0	0
PF10302.7	DUF2407 ubiquitin-like domain	0	0	0	0	0	0	1	0.0021645	0	0	0	0	0	0
PF10351.7	Golgi-body localisation protein domain	0	0	0	0	1	0.00146413	1	0.0021645	0	0	0	0	1	0.00186916
PF10376.7	Double-strand recombination repair protein	0	0	0	0	0	0	0	0	1	0.00111857	0	0	0	0
PF10391.7	Fingers domain of DNA polymerase lambda	0	0	0	0	0	0	0	0	1	0.00111857	0	0	0	0
PF10428.7	RAM signalling pathway protein	0	0	1	0.00202429	0	0	1	0.0021645	1	0.00111857	0	0	1	0.00186916
PF10446.7	Protein of unknown function (DUF2457)	0	0	0	0	1	0.00146413	0	0	0	0	0	0	0	0
PF10473.7	Leucine-rich repeats of kinetochore protein Cenp-F/LEK1	0	0	1	0.00202429	0	0	0	0	0	0	0	0	0	0
PF10479.7	Fragile site-associated protein C-terminus	0	0	0	0	0	0	1	0.0021645	0	0	0	0	0	0
PF10500.7	Nuclear RNA-splicing-associated protein	0	0	0	0	0	0	0	0	1	0.00111857	0	0	1	0.00186916
PF10502.7	Signal peptidase, peptidase S26	0	0	0	0	1	0.00146413	0	0	0	0	0	0	0	0
PF10509.7	Galactokinase galactose-binding signature	0	0	0	0	1	0.00146413	0	0	0	0	0	0	0	0
PF10520.7	B domain of TMEM189, localisation domain	0	0	0	0	1	0.00146413	0	0	0	0	0	0	0	0
PF10530.7	Toxin with inhibitor cystine knot ICK or Knottin scaffold	0	0	0	0	0	0	1	0.0021645	0	0	0	0	0	0
PF10604.7	Polyketide cyclase / dehydrase and lipid transport	0	0	0	0	0	0	1	0.0021645	0	0	0	0	0	0
PF10609.7	NUBPL iron-transfer P-loop NTPase	0	0	1	0.00202429	1	0.00146413	0	0	0	0	0	0	0	0
PF10615.7	Protein of unknown function (DUF2470)	0	0	1	0.00202429	0	0	0	0	0	0	0	0	0	0
PF10630.7	Protein of unknown function (DUF2476)	0	0	0	0	0	0	0	0	0	0	1	0.000748503	0	0
PF10636.7	Hemin uptake protein hemP	0	0	0	0	0	0	0	0	1	0.00111857	0	0	0	0
PF10690.7	Myticin pre-proprotein from the mussel	0	0	0	0	0	0	0	0	0	0	2	0.00149701	0	0
PF10699.7	Male gamete fusion factor	0	0	0	0	0	0	0	0	0	0	0	0	1	0.00186916
PF10836.6	Protein of unknown function (DUF2574)	0	0	0	0	0	0	0	0	0	0	1	0.000748503	0	0
PF10868.6	Cysteine-rich antifungal protein 2, defensin-like	0	0	0	0	0	0	0	0	0	0	7	0.00523952	0	0
PF10888.6	Protein of unknown function (DUF2742)	0	0	0	0	1	0.00146413	0	0	0	0	0	0	0	0
PF10917.6	Fungus-induced protein	0	0	0	0	0	0	0	0	2	0.00223714	0	0	0	0
PF10986.6	Protein of unknown function (DUF2796)	0	0	0	0	0	0	1	0.0021645	1	0.00111857	0	0	0	0
PF10988.6	Putative auto-transporter adhesin, head GIN domain	0	0	0	0	0	0	0	0	1	0.00111857	0	0	0	0
PF10994.6	Protein of unknown function (DUF2817)	0	0	0	0	0	0	0	0	1	0.00111857	0	0	0	0
PF11082.6	Protein of unknown function (DUF2880)	0	0	0	0	0	0	0	0	0	0	0	0	1	0.00186916
PF11098.6	Chlorosome envelope protein C	0	0	0	0	0	0	0	0	1	0.00111857	0	0	0	0
PF11127.6	Protein of unknown function (DUF2892)	0	0	1	0.00202429	0	0	0	0	0	0	0	0	0	0
PF11131.6	Rap-phr extracellular signalling	0	0	0	0	0	0	0	0	0	0	0	0	1	0.00186916
PF11152.6	Cofactor assembly of complex C subunit B, CCB2/CCB4	0	0	0	0	1	0.00146413	0	0	0	0	0	0	0	0
PF11176.6	Translation machinery-associated protein 16	0	0	0	0	0	0	0	0	0	0	1	0.000748503	0	0
PF11221.6	Subunit 21 of Mediator complex	0	0	0	0	1	0.00146413	0	0	0	0	0	0	0	0
PF11251.6	Protein of unknown function (DUF3050)	0	0	0	0	0	0	1	0.0021645	0	0	0	0	0	0
PF11267.6	Domain of unknown function (DUF3067)	0	0	1	0.00202429	1	0.00146413	0	0	0	0	0	0	0	0
PF11277.6	Mediator complex subunit 24 N-terminal	0	0	0	0	1	0.00146413	0	0	0	0	0	0	0	0
PF11360.6	Protein of unknown function (DUF3110)	0	0	0	0	0	0	1	0.0021645	0	0	0	0	0	0
PF11371.6	Protein of unknown function (DUF3172)	0	0	0	0	0	0	1	0.0021645	0	0	0	0	0	0
PF11427.6	Tc3 transposase	0	0	0	0	0	0	0	0	0	0	1	0.000748503	0	0
PF11471.6	Maltoporin periplasmic N-terminal extension	0	0	0	0	0	0	0	0	0	0	1	0.000748503	0	0
PF11593.6	Mediator complex subunit 3 fungal	0	0	0	0	0	0	0	0	2	0.00223714	0	0	0	0
PF11604.6	Copper binding periplasmic protein CusF	0	0	1	0.00202429	0	0	0	0	0	0	0	0	0	0
PF11638.6	DnaA N-terminal domain	0	0	0	0	0	0	0	0	1	0.00111857	0	0	0	0
PF11740.6	Plasmid replication region DNA-binding N-term	0	0	0	0	1	0.00146413	0	0	0	0	0	0	0	0
PF11758.6	Aureocin-like type II bacteriocin	0	0	0	0	0	0	0	0	2	0.00223714	0	0	0	0
PF11773.6	Type II secretory pathway pseudopilin	0	0	0	0	0	0	0	0	0	0	1	0.000748503	0	0
PF11815.6	Domain of unknown function (DUF3336)	0	0	0	0	0	0	0	0	1	0.00111857	0	0	0	0
PF11821.6	Protein of unknown function (DUF3341)	0	0	0	0	0	0	0	0	1	0.00111857	0	0	0	0
PF11839.6	Alanine-zipper, major outer membrane lipoprotein	0	0	0	0	2	0.00292826	0	0	0	0	0	0	0	0
PF11891.6	Protein RETICULATA-related	0	0	0	0	1	0.00146413	0	0	0	0	0	0	0	0
PF11912.6	Protein of unknown function (DUF3430)	0	0	0	0	0	0	0	0	1	0.00111857	0	0	0	0
PF11921.6	Domain of unknown function (DUF3439)	0	0	0	0	0	0	1	0.0021645	0	0	0	0	0	0
PF11937.6	Protein of unknown function (DUF3455)	0	0	0	0	0	0	1	0.0021645	0	0	0	0	0	0
PF11955.6	Plant organelle RNA recognition domain	0	0	0	0	0	0	0	0	0	0	1	0.000748503	0	0
PF11976.6	Ubiquitin-2 like Rad60 SUMO-like	0	0	0	0	0	0	1	0.0021645	0	0	0	0	0	0
PF11993.6	Ribosomal S4P (gammaproteobacterial)	0	0	0	0	0	0	0	0	1	0.00111857	0	0	0	0
PF12018.6	Domain of unknown function (DUF3508)	0	0	0	0	1	0.00146413	0	0	0	0	0	0	0	0
PF12030.6	Domain of unknown function (DUF3517)	0	0	0	0	0	0	0	0	1	0.00111857	0	0	0	0
PF12079.6	Protein of unknown function (DUF3558)	0	0	0	0	0	0	0	0	0	0	0	0	1	0.00186916
PF12111.6	Polyribonucleotide phosphorylase C terminal	0	0	0	0	0	0	0	0	1	0.00111857	0	0	0	0
PF12138.6	Spherulation-specific family 4	0	0	0	0	1	0.00146413	0	0	0	0	0	0	0	0
PF12146.6	Serine aminopeptidase, S33	0	0	0	0	2	0.00292826	1	0.0021645	2	0.00223714	1	0.000748503	0	0
PF12152.6	Eukaryotic translation initiation factor 4G1	0	0	0	0	0	0	0	0	1	0.00111857	0	0	0	0
PF12204.6	Domain of unknown function (DUF3598)	0	0	0	0	1	0.00146413	0	0	0	0	0	0	0	0
PF12222.6	Peptide N-acetyl-beta-D-glucosaminyl asparaginase amidase A	0	0	0	0	0	0	0	0	0	0	1	0.000748503	0	0
PF12300.6	ATP-dependent RNA helicase RhlB	0	0	1	0.00202429	0	0	0	0	0	0	0	0	0	0
PF12301.6	CD99 antigen like protein 2	0	0	0	0	0	0	0	0	2	0.00223714	0	0	0	0
PF12340.6	Protein of unknown function (DUF3638)	0	0	0	0	0	0	0	0	1	0.00111857	0	0	0	0
PF12371.6	Transmembrane protein 131-like	0	0	0	0	1	0.00146413	0	0	0	0	0	0	0	0
PF12394.6	Protein FAM135	0	0	0	0	0	0	0	0	1	0.00111857	0	0	0	0
PF12408.6	Ribose-5-phosphate isomerase	0	0	0	0	0	0	0	0	1	0.00111857	0	0	0	0
PF12417.6	Zinc finger protein	0	0	0	0	0	0	0	0	3	0.0033557	0	0	0	0
PF12445.6	Flagellin protein	0	0	1	0.00202429	0	0	0	0	0	0	0	0	0	0
PF12472.6	Phage related protein	0	0	0	0	1	0.00146413	0	0	0	0	0	0	0	0
PF12483.6	E3 Ubiquitin ligase	0	0	0	0	0	0	0	0	0	0	1	0.000748503	0	0
PF12499.6	Pherophorin	0	0	0	0	0	0	0	0	0	0	0	0	20	0.0373832
PF12527.6	Protein of unknown function (DUF3727)	0	0	1	0.00202429	1	0.00146413	0	0	0	0	0	0	0	0
PF12554.6	Mitotic-spindle organizing gamma-tubulin ring associated	0	0	0	0	0	0	0	0	0	0	0	0	1	0.00186916
PF12584.6	Trafficking protein particle complex subunit 10, TRAPPC10	0	0	0	0	0	0	0	0	1	0.00111857	0	0	0	0
PF12624.5	N-terminal region of Chorein or VPS13	0	0	0	0	1	0.00146413	0	0	0	0	0	0	0	0
PF12662.5	Complement Clr-like EGF-like	0	0	0	0	0	0	0	0	0	0	0	0	2	0.00373832
PF12680.5	SnoaL-like domain	0	0	0	0	0	0	0	0	1	0.00111857	0	0	0	0
PF12685.5	SpoIIIAH-like protein	0	0	0	0	0	0	0	0	1	0.00111857	0	0	0	0
PF12689.5	Acid Phosphatase	0	0	0	0	1	0.00146413	0	0	0	0	0	0	0	0
PF12696.5	TraM recognition site of TraD and TraG	0	0	0	0	0	0	0	0	0	0	0	0	1	0.00186916
PF12705.5	PD-(D/E)XK nuclease superfamily	0	0	1	0.00202429	0	0	1	0.0021645	0	0	0	0	0	0
PF12708.5	Pectate lyase superfamily protein	0	0	0	0	0	0	0	0	0	0	1	0.000748503	0	0
PF12710.5	haloacid dehalogenase-like hydrolase	0	0	0	0	0	0	0	0	2	0.00223714	0	0	0	0
PF12734.5	Cysteine-rich TM module stress tolerance	0	0	0	0	0	0	0	0	0	0	0	0	1	0.00186916
PF12773.5	Double zinc ribbon	0	0	0	0	1	0.00146413	0	0	0	0	0	0	0	0
PF12819.5	Carbohydrate-binding protein of the ER	0	0	0	0	0	0	0	0	0	0	5	0.00374251	0	0
PF12836.5	Helix-hairpin-helix motif	0	0	0	0	0	0	0	0	1	0.00111857	0	0	0	0
PF12861.5	Anaphase-promoting complex subunit 11 RING-H2 finger	0	0	0	0	0	0	0	0	0	0	1	0.000748503	0	0
PF12862.5	Anaphase-promoting complex subunit 5	0	0	0	0	0	0	0	0	1	0.00111857	0	0	0	0
PF12903.5	Protein of unknown function (DUF3830)	0	0	0	0	0	0	2	0.004329	0	0	0	0	0	0
PF12937.5	F-box-like	0	0	0	0	0	0	0	0	1	0.00111857	0	0	0	0
PF12947.5	EGF domain	0	0	0	0	0	0	0	0	0	0	1	0.000748503	0	0
PF12972.5	Alpha-N-acetylglucosaminidase (NAGLU) C-terminal domain	0	0	0	0	0	0	1	0.0021645	0	0	0	0	0	0
PF12999.5	Glucosidase II beta subunit-like	0	0	1	0.00202429	2	0.00292826	0	0	1	0.00111857	1	0.000748503	0	0
PF13023.4	HD domain	0	0	0	0	0	0	0	0	0	0	1	0.000748503	0	0
PF13027.4	Protein of unknown function (DUF3888)	0	0	0	0	0	0	1	0.0021645	0	0	0	0	0	0
PF13034.4	Protein of unknown function (DUF3895)	0	0	0	0	1	0.00146413	0	0	0	0	0	0	0	0
PF13040.4	Fur-regulated basic protein B	0	0	0	0	1	0.00146413	0	0	0	0	0	0	0	0
PF13091.4	PLD-like domain	0	0	0	0	0	0	0	0	5	0.00559284	0	0	0	0
PF13131.4	Protein of unknown function (DUF3951)	0	0	1	0.00202429	0	0	0	0	0	0	0	0	0	0
PF13148.4	Protein of unknown function (DUF3987)	0	0	0	0	0	0	0	0	0	0	0	0	1	0.00186916
PF13165.4	Six-cysteine peptide SCIFF	0	0	1	0.00202429	0	0	0	0	0	0	0	0	0	0
PF13181.4	Tetratricopeptide repeat	0	0	0	0	1	0.00146413	0	0	0	0	0	0	0	0
PF13191.4	AAA ATPase domain	0	0	0	0	1	0.00146413	0	0	0	0	0	0	0	0
PF13204.4	Protein of unknown function (DUF4038)	0	0	0	0	0	0	0	0	1	0.00111857	0	0	0	0
PF13290.4	Chitobiase/beta-hexosaminidase C-terminal domain	0	0	0	0	1	0.00146413	0	0	0	0	0	0	0	0
PF13326.4	Photosystem II Pbs27	0	0	0	0	0	0	1	0.0021645	0	0	0	0	0	0
PF13334.4	Domain of unknown function (DUF4094)	0	0	0	0	0	0	0	0	0	0	0	0	3	0.00560748
PF13343.4	Bacterial extracellular solute-binding protein	0	0	0	0	0	0	0	0	2	0.00223714	0	0	0	0
PF13344.4	Haloacid dehalogenase-like hydrolase	0	0	0	0	1	0.00146413	0	0	0	0	0	0	0	0
PF13358.4	DDE superfamily endonuclease	0	0	1	0.00202429	0	0	0	0	0	0	0	0	0	0
PF13360.4	PQQ-like domain	0	0	0	0	0	0	0	0	0	0	0	0	4	0.00747664
PF13365.4	Trypsin-like peptidase domain	0	0	0	0	0	0	1	0.0021645	4	0.00447427	0	0	0	0
PF13370.4	4Fe-4S single cluster domain of Ferredoxin I	0	0	0	0	1	0.00146413	1	0.0021645	0	0	0	0	0	0
PF13385.4	Concanavalin A-like lectin/glucanases superfamily	0	0	0	0	0	0	0	0	2	0.00223714	0	0	3	0.00560748
PF13388.4	Protein of unknown function (DUF4106)	0	0	0	0	0	0	1	0.0021645	0	0	0	0	0	0
PF13391.4	HNH endonuclease	0	0	0	0	0	0	0	0	0	0	0	0	1	0.00186916
PF13401.4	AAA domain	0	0	0	0	0	0	1	0.0021645	0	0	0	0	1	0.00186916
PF13413.4	Helix-turn-helix domain	0	0	0	0	0	0	0	0	1	0.00111857	0	0	0	0
PF13415.4	Galactose oxidase, central domain	0	0	0	0	0	0	0	0	0	0	0	0	1	0.00186916
PF13417.4	Glutathione S-transferase, N-terminal domain	0	0	0	0	2	0.00292826	0	0	0	0	0	0	0	0
PF13418.4	Galactose oxidase, central domain	0	0	0	0	0	0	3	0.00649351	0	0	0	0	1	0.00186916
PF13419.4	Haloacid dehalogenase-like hydrolase	0	0	0	0	1	0.00146413	2	0.004329	0	0	0	0	0	0
PF13424.4	Tetratricopeptide repeat	0	0	1	0.00202429	1	0.00146413	1	0.0021645	0	0	0	0	0	0
PF13431.4	Tetratricopeptide repeat	0	0	0	0	0	0	1	0.0021645	0	0	0	0	0	0
PF13442.4	Cytochrome C oxidase, cbb3-type, subunit III	0	0	0	0	0	0	2	0.004329	0	0	0	0	0	0
PF13449.4	Esterase-like activity of phytase	0	0	0	0	0	0	1	0.0021645	0	0	0	0	1	0.00186916
PF13456.4	Reverse transcriptase-like	0	0	0	0	0	0	0	0	0	0	1	0.000748503	0	0
PF13462.4	Thioredoxin	0	0	0	0	0	0	0	0	1	0.00111857	1	0.000748503	0	0
PF13472.4	GDSL-like Lipase/Acylhydrolase family	0	0	0	0	1	0.00146413	0	0	1	0.00111857	0	0	4	0.00747664
PF13481.4	AAA domain	0	0	0	0	1	0.00146413	0	0	0	0	0	0	0	0
PF13499.4	EF-hand domain pair	0	0	0	0	1	0.00146413	1	0.0021645	1	0.00111857	0	0	0	0
PF13505.4	Outer membrane protein beta-barrel domain	0	0	0	0	1	0.00146413	0	0	0	0	0	0	0	0
PF13510.4	2Fe-2S iron-sulfur cluster binding domain	0	0	0	0	1	0.00146413	0	0	0	0	0	0	0	0
PF13516.4	Leucine Rich repeat	0	0	0	0	0	0	1	0.0021645	1	0.00111857	0	0	1	0.00186916
PF13524.4	Glycosyl transferases group 1	0	0	0	0	3	0.00439239	1	0.0021645	0	0	0	0	1	0.00186916
PF13570.4	PQQ-like domain	0	0	0	0	1	0.00146413	0	0	0	0	0	0	0	0
PF13574.4	Metallo-peptidase family M12B Reprolysin-like	0	0	0	0	0	0	0	0	1	0.00111857	0	0	0	0
PF13578.4	Methyltransferase domain	0	0	0	0	1	0.00146413	0	0	0	0	0	0	1	0.00186916
PF13599.4	Pentapeptide repeats (9 copies)	0	0	0	0	0	0	1	0.0021645	0	0	0	0	0	0
PF13606.4	Ankyrin repeat	0	0	0	0	0	0	0	0	0	0	0	0	1	0.00186916
PF13616.4	PPIC-type PPIASE domain	0	0	0	0	0	0	1	0.0021645	2	0.00223714	0	0	0	0
PF13637.4	Ankyrin repeats (many copies)	0	0	0	0	1	0.00146413	0	0	0	0	1	0.000748503	2	0.00373832
PF13639.4	Ring finger domain	0	0	1	0.00202429	1	0.00146413	2	0.004329	0	0	1	0.000748503	1	0.00186916
PF13641.4	Glycosyltransferase like family 2	0	0	1	0.00202429	0	0	0	0	0	0	0	0	2	0.00373832
PF13649.4	Methyltransferase domain	0	0	2	0.00404858	0	0	3	0.00649351	0	0	0	0	0	0
PF13650.4	Aspartyl protease	0	0	0	0	0	0	2	0.004329	0	0	0	0	0	0
PF13654.4	AAA domain	0	0	1	0.00202429	0	0	0	0	0	0	0	0	0	0
PF13668.4	Ferritin-like domain	0	0	0	0	0	0	0	0	0	0	2	0.00149701	0	0
PF13679.4	Methyltransferase domain	0	0	0	0	0	0	1	0.0021645	0	0	0	0	0	0
PF13690.4	Chemotaxis phosphatase CheX	0	0	0	0	0	0	1	0.0021645	0	0	0	0	0	0
PF13691.4	tRNase Z endonuclease	0	0	0	0	1	0.00146413	0	0	0	0	0	0	0	0
PF13712.4	Glycosyltransferase like family	0	0	0	0	0	0	0	0	0	0	0	0	1	0.00186916
PF13714.4	Phosphoenolpyruvate phosphomutase	0	0	0	0	1	0.00146413	0	0	0	0	0	0	0	0
PF13796.4	Putative sensor	0	0	0	0	0	0	0	0	0	0	1	0.000748503	0	0
PF13801.4	Heavy-metal resistance	0	0	0	0	0	0	0	0	0	0	0	0	1	0.00186916
PF13832.4	PHD-zinc-finger like domain	0	0	0	0	0	0	0	0	1	0.00111857	0	0	0	0
PF13844.4	Glycosyl transferase family 41	0	0	0	0	1	0.00146413	0	0	1	0.00111857	0	0	0	0
PF13851.4	Growth-arrest specific micro-tubule binding	0	0	0	0	1	0.00146413	0	0	1	0.00111857	0	0	0	0
PF13854.4	Kelch motif	0	0	2	0.00404858	0	0	0	0	0	0	0	0	0	0
PF13865.4	C-terminal duplication domain of Friend of PRMT1	0	0	0	0	0	0	2	0.004329	0	0	0	0	0	0
PF13883.4	Pyridoxamine 5'-phosphate oxidase	0	0	0	0	0	0	1	0.0021645	1	0.00111857	0	0	1	0.00186916
PF13884.4	Chaperone of endosialidase	0	0	1	0.00202429	1	0.00146413	0	0	0	0	0	0	0	0
PF13896.4	Glycosyl-transferase for dystroglycan	0	0	0	0	0	0	0	0	0	0	0	0	4	0.00747664
PF13911.4	AhpC/TSA antioxidant enzyme	0	0	1	0.00202429	0	0	1	0.0021645	0	0	0	0	0	0
PF13920.4	Zinc finger, C3HC4 type (RING finger)	0	0	0	0	0	0	0	0	0	0	0	0	2	0.00373832
PF13921.4	Myb-like DNA-binding domain	0	0	0	0	0	0	0	0	1	0.00111857	0	0	0	0
PF13937.4	Domain of unknown function (DUF4212)	0	0	0	0	0	0	0	0	0	0	1	0.000748503	0	0
PF13947.4	Wall-associated receptor kinase galacturonan-binding	0	0	0	0	0	0	0	0	0	0	3	0.00224551	0	0
PF13964.4	Kelch motif	0	0	0	0	0	0	0	0	0	0	0	0	1	0.00186916
PF14008.4	Iron/zinc purple acid phosphatase-like protein C	0	0	0	0	0	0	0	0	0	0	1	0.000748503	0	0
PF14009.4	Domain of unknown function (DUF4228)	0	0	0	0	0	0	0	0	0	0	1	0.000748503	0	0
PF14013.4	MT0933-like antitoxin protein	0	0	0	0	0	0	0	0	0	0	0	0	2	0.00373832
PF14020.4	Protein of unknown function (DUF4236)	0	0	0	0	1	0.00146413	0	0	0	0	0	0	0	0
PF14039.4	YusW-like protein	0	0	0	0	0	0	0	0	1	0.00111857	0	0	0	0
PF14069.4	Stage VI sporulation protein F	0	0	0	0	0	0	0	0	1	0.00111857	0	0	0	0
PF14129.4	Domain of unknown function (DUF4296)	0	0	0	0	0	0	0	0	1	0.00111857	0	0	0	0
PF14144.4	Seed dormancy control	0	0	0	0	0	0	0	0	2	0.00223714	0	0	0	0
PF14156.4	Antirepressor AbbA	0	0	0	0	0	0	1	0.0021645	0	0	0	0	0	0
PF14220.4	Domain of unknown function (DUF4329)	0	0	1	0.00202429	0	0	0	0	0	0	0	0	0	0
PF14226.4	non-haem dioxygenase in morphine synthesis N-terminal	0	0	1	0.00202429	1	0.00146413	0	0	0	0	0	0	0	0
PF14240.4	YHYH protein	0	0	1	0.00202429	1	0.00146413	0	0	1	0.00111857	0	0	2	0.00373832
PF14249.4	Tocopherol cyclase	0	0	0	0	0	0	1	0.0021645	0	0	0	0	1	0.00186916
PF14258.4	Domain of unknown function (DUF4350)	0	0	0	0	0	0	0	0	0	0	0	0	1	0.00186916
PF14283.4	Domain of unknown function (DUF4366)	0	0	0	0	0	0	1	0.0021645	0	0	0	0	0	0
PF14291.4	Domain of unknown function (DUF4371)	0	0	0	0	0	0	0	0	0	0	1	0.000748503	0	0
PF14311.4	Probable Zinc-ribbon domain	0	0	1	0.00202429	0	0	0	0	0	0	0	0	0	0
PF14312.4	FG-GAP repeat	0	0	0	0	0	0	3	0.00649351	0	0	0	0	0	0
PF14325.4	Domain of unknown function (DUF4383)	0	0	0	0	0	0	1	0.0021645	0	0	0	0	0	0
PF14355.4	Abortive infection C-terminus	0	0	0	0	0	0	0	0	0	0	1	0.000748503	0	0
PF14363.4	Domain associated at C-terminal with AAA	0	0	0	0	0	0	0	0	0	0	1	0.000748503	0	0
PF14365.4	Domain of unknown function (DUF4409)	0	0	0	0	0	0	0	0	0	0	1	0.000748503	0	0
PF14368.4	Probable lipid transfer	0	0	0	0	0	0	0	0	0	0	36	0.0269461	1	0.00186916
PF14424.4	The BURPS668_1122 family of deaminases	0	0	1	0.00202429	0	0	0	0	0	0	0	0	0	0
PF14497.4	Glutathione S-transferase, C-terminal domain	0	0	0	0	0	0	1	0.0021645	1	0.00111857	0	0	0	0
PF14541.4	Xylanase inhibitor C-terminal	0	0	0	0	0	0	0	0	0	0	6	0.00449102	0	0
PF14542.4	GCN5-related N-acetyl-transferase	0	0	0	0	0	0	0	0	1	0.00111857	0	0	0	0
PF14543.4	Xylanase inhibitor N-terminal	0	0	1	0.00202429	1	0.00146413	1	0.0021645	0	0	22	0.0164671	1	0.00186916
PF14547.4	Hydrophobic seed protein	0	0	0	0	0	0	0	0	0	0	11	0.00823353	0	0
PF14559.4	Tetratricopeptide repeat	0	0	1	0.00202429	0	0	0	0	0	0	0	0	0	0
PF14581.4	SseB protein C-terminal domain	0	0	0	0	0	0	0	0	0	0	0	0	1	0.00186916
PF14587.4	O-Glycosyl hydrolase family 30	0	0	0	0	0	0	0	0	4	0.00447427	0	0	0	0
PF14588.4	YjgF/chorismate_mutase-like, putative endoribonuclease	0	0	0	0	1	0.00146413	0	0	0	0	0	0	0	0
PF14607.4	N-terminus of Esterase_SGNH_hydro-type	0	0	0	0	0	0	1	0.0021645	0	0	0	0	0	0
PF14610.4	Protein of unknown function (DUF4448)	0	0	0	0	0	0	0	0	1	0.00111857	0	0	0	0
PF14614.4	Domain of unknown function (DUF4450)	0	0	1	0.00202429	0	0	0	0	0	0	0	0	0	0
PF14628.4	Domain of unknown function (DUF4454)	0	0	0	0	0	0	0	0	1	0.00111857	0	0	0	0
PF14673.4	Domain of unknown function (DUF4459)	0	0	0	0	0	0	0	0	1	0.00111857	0	0	0	0
PF14688.4	Domain of unknown function (DUF4461)	0	0	0	0	0	0	0	0	0	0	1	0.000748503	0	0
PF14693.4	Ribosomal protein TL5, C-terminal domain	0	0	0	0	0	0	0	0	0	0	0	0	1	0.00186916
PF14791.4	DNA polymerase beta thumb	0	0	0	0	0	0	0	0	1	0.00111857	0	0	0	0
PF14811.4	Protein of unknown function TPD sequence-motif	0	0	0	0	0	0	1	0.0021645	0	0	0	0	0	0
PF14861.4	Plant antimicrobial peptide	0	0	0	0	0	0	0	0	0	0	1	0.000748503	0	0
PF14866.4	Potassium channel toxin	0	0	0	0	0	0	0	0	0	0	1	0.000748503	0	0
PF14999.4	Shadow of prion protein, neuroprotective	0	0	1	0.00202429	0	0	0	0	0	0	0	0	0	0
PF15054.4	Domain of unknown function (DUF4535)	0	0	0	0	0	0	0	0	0	0	1	0.000748503	0	0
PF15072.4	Domain of unknown function (DUF4539)	0	0	0	0	1	0.00146413	0	0	0	0	0	0	0	0
PF15188.4	Coiled-coil domain-containing protein 167	0	0	0	0	0	0	0	0	1	0.00111857	0	0	0	0
PF15201.4	Progressive rod-cone degeneration	0	0	0	0	0	0	0	0	0	0	0	0	1	0.00186916
PF15206.4	FAM209 family	0	0	0	0	0	0	0	0	0	0	1	0.000748503	0	0
PF15240.4	Proline-rich	0	0	0	0	0	0	0	0	1	0.00111857	0	0	0	0
PF15247.4	Histone RNA hairpin-binding protein RNA-binding domain	0	0	0	0	1	0.00146413	0	0	0	0	0	0	0	0
PF15297.4	Cytoskeleton-associated protein 2 C-terminus	0	0	0	0	0	0	1	0.0021645	0	0	0	0	0	0
PF15312.4	Junctional sarcoplasmic reticulum protein	0	0	0	0	0	0	1	0.0021645	0	0	0	0	0	0
PF15324.4	Hedgehog signalling target	0	0	1	0.00202429	0	0	0	0	0	0	0	0	0	0
PF15330.4	SHP2-interacting transmembrane adaptor protein, SIT	0	0	0	0	0	0	0	0	0	0	1	0.000748503	0	0
PF15391.4	Domain of unknown function (DUF4614)	0	0	0	0	0	0	1	0.0021645	0	0	0	0	0	0
PF15427.4	S100P-binding protein	0	0	1	0.00202429	0	0	0	0	0	0	0	0	0	0
PF15443.4	Domain of unknown function (DUF4630)	0	0	0	0	0	0	0	0	0	0	0	0	1	0.00186916
PF15563.4	Immunity protein 19	0	0	0	0	0	0	0	0	1	0.00111857	0	0	0	0
PF15612.4	WSTF, HB1, Itc1p, MBD9 motif 1	0	0	0	0	0	0	0	0	0	0	1	0.000748503	0	0
PF15665.3	Family with sequence similarity 184, A and B	0	0	0	0	1	0.00146413	0	0	0	0	0	0	0	0
PF15669.3	Coiled-coil domain-containing protein 24 family	0	0	0	0	0	0	0	0	0	0	1	0.000748503	0	0
PF15730.3	Domain of unknown function (DUF4680)	0	0	0	0	1	0.00146413	0	0	0	0	0	0	0	0
PF15754.3	Sperm equatorial segment protein 1	0	0	0	0	0	0	1	0.0021645	0	0	0	0	0	0
PF15777.3	Tryptophan RNA-binding attenuator protein inhibitory protein	0	0	0	0	1	0.00146413	0	0	0	0	0	0	0	0
PF15782.3	Gene regulated by oestrogen in breast cancer	0	0	0	0	0	0	0	0	1	0.00111857	0	0	0	0
PF15788.3	Domain of unknown function (DUF4705)	0	0	0	0	0	0	1	0.0021645	0	0	0	0	0	0
PF15807.3	Membrane-associated protein 117 kDa, PDZK1-interacting protein 1	0	0	0	0	0	0	0	0	2	0.00223714	0	0	0	0
PF15814.3	Protein family FAM199X	0	0	0	0	0	0	1	0.0021645	0	0	0	0	0	0
PF15830.3	Domain of unknown function (DUF4712)	0	0	0	0	0	0	1	0.0021645	0	0	0	0	0	0
PF15892.3	BNR repeat-containing family member	0	0	1	0.00202429	0	0	0	0	0	0	0	0	0	0
PF15984.3	Bacterial collagen, middle region	0	0	0	0	0	0	0	0	1	0.00111857	0	0	0	0
PF16027.3	Domain of unknown function (DUF4786)	0	0	0	0	0	0	0	0	1	0.00111857	0	0	0	0
PF16029.3	Domain of unknown function (DUF4787)	0	0	1	0.00202429	1	0.00146413	0	0	0	0	1	0.000748503	0	0
PF16115.3	Domain of unknown function (DUF4831)	0	0	0	0	0	0	1	0.0021645	0	0	0	0	0	0
PF16118.3	Domain of unknown function (DUF4834)	0	0	0	0	0	0	1	0.0021645	0	0	0	0	0	0
PF16134.3	THO complex subunit 2 N-terminus	0	0	0	0	0	0	1	0.0021645	0	0	0	0	0	0
PF16149.3	Domain of unknown function (DUF4857)	0	0	0	0	0	0	1	0.0021645	0	0	0	0	0	0
PF16160.3	Domain of unknown function (DUF4866)	0	0	0	0	0	0	0	0	1	0.00111857	0	0	0	0
PF16180.3	RelB leucine zipper	0	0	1	0.00202429	0	0	0	0	0	0	0	0	0	0
PF16184.3	Cadherin-like	0	0	0	0	1	0.00146413	0	0	0	0	0	0	0	0
PF16277.3	Domain of unknown function (DUF4926)	0	0	1	0.00202429	0	0	0	0	0	0	0	0	0	0
PF16325.3	Peptidase family U32 C-terminal domain	0	0	0	0	0	0	1	0.0021645	0	0	0	0	0	0
PF16356.3	Domain of unknown function (DUF4983)	0	0	1	0.00202429	0	0	0	0	0	0	0	0	0	0
PF16369.3	C-terminal of Glycosyl hydrolases family 43	0	0	0	0	1	0.00146413	0	0	0	0	0	0	0	0
PF16414.3	Niemann-Pick C1 N terminus	0	0	0	0	0	0	0	0	1	0.00111857	0	0	0	0
PF16484.3	Carnitine O-palmitoyltransferase N-terminus	0	0	0	0	0	0	0	0	0	0	1	0.000748503	0	0
PF16499.3	Alpha galactosidase A	0	0	0	0	0	0	0	0	0	0	2	0.00149701	0	0
PF16531.3	Centriolar protein SAS N-terminal	0	0	0	0	0	0	0	0	1	0.00111857	0	0	0	0
PF16559.3	GIT coiled-coil Rho guanine nucleotide exchange factor	0	0	0	0	0	0	0	0	1	0.00111857	0	0	0	0
PF16571.3	FBP C-terminal treble-clef zinc-finger	0	0	0	0	0	0	1	0.0021645	0	0	0	0	0	0
PF16656.3	Purple acid Phosphatase, N-terminal domain	0	0	1	0.00202429	0	0	0	0	2	0.00223714	0	0	0	0
PF16683.3	Transglutaminase elicitor	0	0	0	0	0	0	0	0	9	0.0100671	0	0	0	0
PF16706.3	Izumo-like Immunoglobulin domain	0	0	0	0	1	0.00146413	0	0	0	0	0	0	0	0
PF16728.3	Domain of unknown function (DUF5066)	0	0	0	0	0	0	1	0.0021645	0	0	0	0	0	0
PF16786.3	Recombination enhancement, RecA-dependent nuclease	0	0	0	0	0	0	0	0	1	0.00111857	0	0	0	0
PF16810.3	RXLR phytopathogen effector protein, Avirulence activity	0	0	0	0	0	0	1	0.0021645	232	0.259508	0	0	0	0
PF16827.3	zinc-finger	0	0	0	0	0	0	0	0	0	0	0	0	1	0.00186916
PF16845.3	Aspartic acid proteinase inhibitor	0	0	1	0.00202429	1	0.00146413	0	0	4	0.00447427	1	0.000748503	0	0
PF16861.3	Carbamoyltransferase C-terminus	0	0	0	0	1	0.00146413	0	0	0	0	0	0	0	0
PF16862.3	Glycosyl hydrolase family 79 C-terminal beta domain	0	0	0	0	0	0	0	0	1	0.00111857	0	0	0	0
PF16907.3	Proline rich region of Caskin proteins	0	0	0	0	1	0.00146413	0	0	0	0	0	0	0	0
PF16991.3	Sir4 SID domain	0	0	0	0	0	0	1	0.0021645	0	0	0	0	0	0
PF17056.3	Killer toxin-resistance protein 1	0	0	0	0	0	0	1	0.0021645	0	0	0	0	0	0
PF17061.3	PARM	0	0	0	0	0	0	0	0	1	0.00111857	0	0	0	0
PF17086.3	Small capsid protein of Herpesviridae	0	0	0	0	0	0	0	0	1	0.00111857	0	0	0	0
PF17102.3	Stealth protein CR3, conserved region 3	0	0	0	0	0	0	0	0	0	0	1	0.000748503	0	0
PF17104.3	Domain of unknown function (DUF5102)	0	0	1	0.00202429	0	0	0	0	0	0	0	0	0	0
PF17175.2	Modulator of levamisole receptor-1	0	0	0	0	0	0	0	0	0	0	0	0	1	0.00186916
PF17181.2	Epidermal patterning factor proteins	0	0	0	0	0	0	0	0	0	0	2	0.00149701	0	0
PF17191.2	RecG wedge domain	0	0	0	0	1	0.00146413	0	0	0	0	0	0	0	0
PF17205.1	Integrin plexin domain	0	0	0	0	0	0	0	0	0	0	0	0	1	0.00186916
PF17210.1	SdrD B-like domain	0	0	0	0	0	0	3	0.00649351	0	0	0	0	0	0

## Sheet: Supplementary Table S9
Supprementary Table S9. Gene IDs of sulfated fuacn biosynthesis related genes in three brown algae genomes
	Species
	Nemacystus decipiens(a)	Cladosiphon okamuranus(b)	Ectocarpus siliculosus(c)
L-fucokinase	[ g5466 (Scaf. #33)*	[ g16748 (Scaf. #240)	Ec-12_008210 (Chr. #12)
GDP-fucose pyrophosphorylase			Ec-12_008200 (Chr. #12)
GDP-mannnose 4,6-dehydratase	g8653 (Scaf. #50)	g12085 (Scaf. #93)	Ec-11_005510 (Chr. #11)
	g12798 (Scaf. #38)	g15021 (Scaf. #177)	Ec-28_003400 (Chr. #28)
GDP-L-fucose synthase	g14747 (Scaf. #11)	g7597 (Scaf. #22)	Ec-01_003130 (Chr. #1)
Fucosyltransferase	g2598 (Scaf. #22)	g5784 (Scaf. #8)	Ec-03_005030 (Chr. #3)
	g7486 (Scaf. #47)	g7408 (Scaf. #20)	Ec-09_000340 (Chr. #9)
	g10213 (Scaf. #68)	g10083 (Scaf. #55)	Ec-09_003680 (Chr. #9)
	g16332 (Scaf. #8)	g19778 (Scaf. #432)	Ec-23_002910 (Chr. #23)
		g19881 (Scaf. #445)
Sulfotransferase	g2553 (Scaf. #22)	g6684 (Scaf. #16)	Ec-04_003480 (Chr. #4)
	g2554 (Scaf. #22)	g11637 (Scaf. #84)	Ec-04_005290 (Chr. #4)
	g3953 (Scaf. #29)	g11638 (Scaf. #84)	Ec-09_001620 (Chr. #9)
	g3955 (Scaf. #29)	g13099 (Scaf. #118)	Ec-16_004300 (Chr. #16)
	g4077 (Scaf. #27)	g13100 (Scaf. #118)	Ec-17_002890 (Chr. #17)
	g4307 (Scaf. #27)	g14119 (Scaf. #149)	Ec-24_001640 (Chr. #24)
	g7809 (Scaf. #10)	g14881 (Scaf. #172)
	g10470 (Scaf. #6)	g16163 (Scaf. #213)
	g12271 (Scaf. #103)	g18415 (Scaf. #325)
	g13222 (Scaf. #44)
*Scaf. #, Scaffold number; Chr.#, Chromosome number
(a) The present study.
(b) Nishitsuji et al., 2016, DNA Res., 23, 561-570.
(c) Cormier et al., 2017, New Phytol., 214: 219-232.

## Sheet: Supplementary Table S10
Supplementary Table S10. Accection numbers in NCBI and data URLs for 38 brown algal mitochondria genomes
Species name	Accection numbers in NCBI or data URL
Cladosiphon okamuranus	http://marinegenomics.oist.jp/okinawa_mozuku_s_v2/viewer/download?project_id=67
Coccophora langsdorfii	NC_032287.1
Colpomenia peregrina	NC_025302.1
Costaria costata	NC_023506.1
Desmarestia viridis	NC_007684.1
Dictyota dichotoma	NC_007685.1
Ectocarpus siliculosus	NC_030223.1
Endarachne binghamiae	NC_036747.1
Fucus distichus	NC_034672.1
Fucus vesiculosus	NC_007683.1
Laminaria digitata	NC_004024.1
Laminaria hyperborea	NC_021639.1
Nemacystus decipiens	http://marinegenomics.oist.jp/ito_mozuku_v1/viewer/download?project_id=68
Petalonia fascia	NC_025227.1
Saccharina angustata	NC_013473.1
Saccharina coriacea	NC_013475.1
Saccharina diabolica	NC_013482.1
Saccharina japonica	NC_013476.1
Saccharina japonica x latissima	NC_015669.1
Saccharina latissima strain ye-C14	NC_026108.1
Saccharina longipedalis	NC_013484.1
Saccharina longissima	NC_021640.1
Saccharina ochotensis	NC_013478.1
Saccharina religiosa	NC_013477.1
Saccharina sculpera	NC_029206.1
Saccharina sp. ye-B	NC_028192.1
Saccharina sp. ye-C12	NC_028211.1
Sargassum aquifolium	NC_033408.1
Sargassum fusiforme	NC_024655.1
Sargassum hemiphyllum	NC_024861.1
Sargassum horneri	NC_024613.1
Sargassum muticum	NC_024614.1
Sargassum spinuligerum	NC_034272.1
Sargassum thunbergii	NC_026700.1
Sargassum vachellianum	NC_027508.1
Scytosiphon lomentaria	NC_025240.1
Turbinaria ornata	NC_027413.1
Undaria pinnatifida	NC_023354.1

[truncated: 1 more sheets: Supplementary Table S11]
